# Supplementary material for: An application of topological data analysis in predicting sumoylation sites
Source: PeerJ. 2023 Oct 12;11:e16204. doi: 10.7717/peerj.16204 (PMC10576966; doi:10.7717/peerj.16204)
Supplement: Supplemental Information 1 [file peerj-11-16204-s001.xlsx]

## Sheet: f_scores
feature_id	F-Score
353	0.0998996
18	0.0649011
348	0.0474643
17	0.0195472
24	0.0169854
9	0.0159357
29	0.0142367
16	0.0138666
349	0.0138021
340	0.0125673
14	0.0115718
341	0.00997851
19	0.00900478
15	0.00847418
37	0.00711788
329	0.00692415
26	0.00667141
42	0.00571206
354	0.00564751
338	0.00527491
21	0.0050038
3	0.0047358
346	0.00463396
334	0.00421134
337	0.00413894
52	0.00391797
331	0.00390919
263	0.00390221
57	0.00388075
4	0.00374926
7	0.00372143
179	0.00365824
330	0.00365104
336	0.00355097
327	0.00346601
227	0.00345634
215	0.00327926
65	0.00318777
251	0.00314836
303	0.00310356
325	0.00297489
11	0.00295788
323	0.00293913
184	0.00287083
319	0.00285265
112	0.00285251
262	0.00284126
239	0.00282638
287	0.00276681
28	0.00275984
209	0.00271441
77	0.0026636
173	0.00265041
275	0.00264948
257	0.00263984
119	0.00262032
160	0.00260663
161	0.00258677
154	0.00254808
113	0.002543
245	0.00253174
136	0.0025186
107	0.00251507
203	0.00250915
167	0.00249008
332	0.00248152
289	0.00247313
137	0.00247085
269	0.00244467
311	0.00242527
95	0.00242431
247	0.00238829
131	0.00238486
196	0.00236686
166	0.00235943
125	0.00234018
214	0.00233969
118	0.00231804
178	0.00222495
130	0.00222109
155	0.00220633
280	0.00220488
293	0.00220462
89	0.00220454
335	0.0022025
238	0.0021901
241	0.00215323
286	0.00212902
71	0.00211742
277	0.00209715
205	0.00209345
106	0.00207207
70	0.00207063
142	0.00205853
299	0.00202556
211	0.00201811
250	0.00201597
202	0.00199985
265	0.00199789
124	0.00199484
157	0.00193823
185	0.00192999
271	0.0019248
259	0.00189532
313	0.00189138
64	0.00189039
244	0.0018748
101	0.00187047
148	0.00185245
76	0.00185021
274	0.00184268
295	0.00182037
208	0.00181662
268	0.00181425
220	0.00181323
352	0.00180753
217	0.00178683
83	0.00177092
149	0.00176811
226	0.00176759
281	0.00176655
186	0.00174112
283	0.00173299
12	0.00172594
221	0.00171737
232	0.00168459
191	0.0016597
355	0.00165844
6	0.00164686
328	0.00164421
253	0.00162145
324	0.00161336
223	0.00156771
151	0.0015612
298	0.00155989
256	0.00153319
88	0.00152275
229	0.00150833
197	0.00150009
235	0.00146856
233	0.00145626
292	0.0014428
143	0.00143485
169	0.00137169
94	0.00136792
318	0.00134032
127	0.00132007
163	0.0013196
172	0.00129199
307	0.00129029
100	0.00128263
199	0.00124898
43	0.0011478
82	0.00113928
181	0.00113707
339	0.00113049
133	0.00112774
347	0.00112578
304	0.00110813
23	0.0011063
1	0.00109716
121	0.00108184
322	0.00107815
190	0.00106139
38	0.00105659
305	0.00104572
300	0.00103846
176	0.00103124
326	0.00101663
58	0.00100658
53	0.00100126
333	0.000988883
174	0.000955056
145	0.000872472
193	0.00086898
79	0.000868339
177	0.000855985
306	0.000838938
97	0.000833395
316	0.000825424
312	0.000796743
33	0.000792833
59	0.000791891
54	0.000783536
108	0.000766207
67	0.00075667
109	0.000742072
91	0.000740331
102	0.00072266
27	0.000680421
103	0.000673758
126	0.000663423
44	0.000644729
56	0.000625823
51	0.000619415
61	0.000604281
39	0.000600842
187	0.000596184
8	0.000595329
168	0.000575765
302	0.000573031
204	0.000552822
73	0.000541032
84	0.000510676
139	0.000507044
132	0.000506093
66	0.000500003
345	0.000492396
85	0.000459018
115	0.000443874
40	0.000437377
175	0.000435664
0	0.000430582
35	0.000428364
222	0.0004064
46	0.000406347
72	0.000405286
34	0.000395794
321	0.000394966
234	0.000381285
60	0.00038013
90	0.000373959
228	0.000354378
31	0.00035395
188	0.000349841
36	0.000347951
41	0.000343195
96	0.000331854
20	0.000326552
320	0.000324908
150	0.000324825
195	0.000316866
114	0.000315828
194	0.000298228
290	0.000285056
49	0.000284168
183	0.000279839
45	0.000275249
291	0.000262651
78	0.000251589
120	0.000247136
264	0.000242411
278	0.000236133
182	0.000226883
246	0.000223633
5	0.000218983
243	0.000216758
207	0.00021489
317	0.000212305
138	0.000209078
351	0.000206283
242	0.000202855
216	0.000201724
279	0.000200817
296	0.000200624
309	0.00019735
153	0.000187466
210	0.000185383
219	0.000181386
270	0.000176622
25	0.000171173
297	0.000169738
156	0.000167656
213	0.000162033
48	0.000161678
32	0.000159177
144	0.000158451
249	0.000151442
258	0.000150737
162	0.000149467
201	0.00014868
342	0.000148625
248	0.000143612
198	0.000137811
218	0.000134802
152	0.00013443
189	0.00013011
212	0.000126603
206	0.00012651
159	0.000121677
301	0.000119316
171	0.000114236
260	0.000111312
164	0.000108859
158	0.000107634
200	0.000107363
165	0.000105211
254	0.00010095
261	9.76315e-05
266	9.597e-05
10	9.54119e-05
282	9.53239e-05
344	9.28823e-05
30	8.98936e-05
267	8.77614e-05
255	8.55188e-05
240	8.4349e-05
284	8.37039e-05
252	7.99694e-05
310	7.73878e-05
147	7.52403e-05
272	7.4656e-05
231	7.07571e-05
146	6.56049e-05
47	6.34019e-05
285	6.27444e-05
273	6.25036e-05
308	6.22213e-05
343	5.75775e-05
350	5.66166e-05
230	5.47819e-05
314	5.33753e-05
276	4.0459e-05
294	3.82593e-05
87	3.52657e-05
86	3.48728e-05
110	3.33605e-05
170	3.2181e-05
75	3.19832e-05
63	2.96781e-05
74	2.73974e-05
62	2.66656e-05
225	2.63109e-05
104	2.61189e-05
123	2.57949e-05
111	2.36033e-05
236	2.19731e-05
237	2.15788e-05
2	1.97695e-05
224	1.73177e-05
13	1.56495e-05
122	1.53702e-05
105	1.47115e-05
68	1.43248e-05
69	1.39683e-05
288	1.16296e-05
50	1.1111e-05
141	9.75711e-06
81	9.48076e-06
55	9.15372e-06
116	8.4021e-06
180	7.14879e-06
117	6.32106e-06
80	6.24616e-06
129	6.12746e-06
135	5.05341e-06
140	4.24475e-06
99	3.71355e-06
92	3.34438e-06
192	2.74964e-06
93	2.19781e-06
98	1.51176e-06
22	1.35e-06
128	1.00106e-06
134	7.57354e-07
315	5.66339e-07
