# Supplementary material for: An application of topological data analysis in predicting sumoylation sites
Source: PeerJ. 2023 Oct 12;11:e16204. doi: 10.7717/peerj.16204 (PMC10576966; doi:10.7717/peerj.16204)
Supplement: Supplemental Information 12 [file peerj-11-16204-s012.xlsx]

## Sheet: Sheet1
	label	seq
0	1	RKESNSSSNQLDKSQKLPDVKPSPINLRKKSLTVKVDVKKT
1	1	KTHRGATAAPGSGSAPAPAPKPEAAAKGPSSAGPGERGSAL
2	1	GPIIKLMILPDPEKPVRLNVKYDKDASFLAGGLFTDFMISV
3	1	SEQVIVEVLPNQPVKLVPKIKPPTPAVSNVRSVASRTLVRD
4	1	TVGHRARLHNVIHRALHAHVKAEREPSAAERRTCGGCRDGH
5	1	FSRALGQAITLHPESAISKSKMGLTPLWRDSSALSSQRNSF
6	1	QKKLAVFSKMQDSLEVTLPSKQEEEDEEEEEEEKDQPAEME
7	1	NPSSKAIADGRGAPAAAGISKTEKKVKLEDKSSTAFGKRKE
8	1	DEWIYWDSNRLRPLERPALRKEGLKDEEDFFDFKAGEEVLA
9	1	YWDSNRLRPLERPALRKEGLKDEEDFFDFKAGEEVLARWTD
10	1	VNREEKKYVQNHKEPPRLPLKMEGTYITSEHSYQKPQSFGQ
11	1	ARGRGEQSCTCRAAEAAPVVKREPLDSPQWATHSQGMVPGM
12	1	QRVHTGKRPYECGECGKSFSKYASFSNHQRVHTEKKHYECG
13	1	RFSKYMPSVKVSVFFGGLSIKKDEEVLKKNCPHVVVGTPGR
14	1	VKVSVFFGGLSIKKDEEVLKKNCPHVVVGTPGRILALVRNR
15	1	EKQCMMFSATLSKDIRPVCRKFMQDPMEVFVDDETKLTLHG
16	1	LDYDEEEEPQAPQESTPAPPKKDIKGSYVSIHSSGFRDFLL
17	1	EEEEPQAPQESTPAPPKKDIKGSYVSIHSSGFRDFLLKPEL
18	1	XXXXXXXXMSAARESHPHGVKRSASPDDDLGSSNWEAADLG
19	1	LRLMGAGKKEHTGRLVIGDHKSTSHFRTGEEDKKINEELES
20	1	RLVIGDHKSTSHFRTGEEDKKINEELESQYQQSMDSKLSGR
21	1	TGLQDSSTDNRAKLDLGAQGKGQGHQYELNSKKHHQYQPHS
22	1	QYQPHSKERAGKPPPPGKSGKYYYQLNSKKHHPYQPDPKMY
23	1	SGKYYYQLNSKKHHPYQPDPKMYDLQYQGGHKEAPSPTCPD
24	1	KHHPYQPDPKMYDLQYQGGHKEAPSPTCPDLGAKSHPPDKW
25	1	CPDLGAKSHPPDKWAQGAGAKGYLGAVKPLAGAAGAPGKGS
26	1	GAKGYLGAVKPLAGAAGAPGKGSEKGPPNGMMPAPKEAVTG
27	1	PPNGMMPAPKEAVTGNGIGGKMKIVKNKNKNGRIVIVMSKY
28	1	KNGRIVIVMSKYMENGMQAVKIKSGEVAEGEARSPSHKKRA
29	1	GRIVIVMSKYMENGMQAVKIKSGEVAEGEARSPSHKKRAAD
30	1	VSGVSDPQPQDAGSRKLSPTKEAFGEQPLQLTTKPDLLAWD
31	1	FQNRERQEQLMGYRKRGPKPKPLVVQVPTFARRSNVLTGLQ
32	1	RRLQNLWRDQREEELGEYYMKKYAKSSVGETVYGGSDELSD
33	1	KSDQALNCGGTASTGSAGNVKLEESADNILSIVKQRTGSFG
34	1	QQSTTKASVKRPYTNAQIQIKQGKDGKEGSVGLSVQRSVFG
35	1	XXXXXXXXMAVESRVTQEEIKKEPEKPIDREKTCPLLLRVF
36	1	QLSRFAGASIKIAPAEAPDAKVRMVIITGPPEAQFKAQGRI
37	1	AALEEQRMEGKKPRVMAGTLKLEDKQRLAQEEESEAKRLAI
38	1	KRQEKMNEKIASLEKELLEKKPWQLQGEVTAQKRPENSLLE
39	1	MEEVAPVSVSDAALLAPEEIKEKNKAGDIKTAAEKTATDKK
40	1	KTVASEKLKQLTKTGKASFIKDEGKDKALKSSQAFFSKLQD
41	1	SFIKDEGKDKALKSSQAFFSKLQDQVKMQINDAKKTEKKKK
42	1	RRELNEDKLEKLEELTMDGAKAKAILDASRSSMGMDISAID
43	1	SDLEETAGSTSIPKRKKSTPKEETVNDPEEAGHRSGSKKKR
44	1	VNDPEEAGHRSGSKKKRKFSKEEPVSSGPEEAVGKSSSKKK
45	1	VSEGVVHEDLRLLLETHLPSKKKKVLLGVGDPKIGAAIQEE
46	1	IELTRYTRPTPVQKHAIPIIKEKRDLMACAQTGSGKTAAFL
47	1	QTCAREVLQYLAKHENTRDLKSSQLVTHLHRVVSELLQGGT
48	1	RFTMGERIGAIKQESEEPPTKKNRMQLSDDEGHFTSSDLIS
49	1	FISCSSLSNQQMILAGEKLSKCETWYKGFNHSPNPSKHQRN
50	1	GKVFRTCSSLSNHKRTHSEEKPYTCEECGNIFKQLSDLTKH
51	1	METEEEDPKEEPIKEIKEEPKEEEMTEEEKAAQKAKPVATA
52	1	RHPTPTMLSIQKWQFSMSAIKEEQELMEEINEDEPVKAKKR
53	1	ATRFDVGHESINNPNPNMLSKEEISKVIHDDSVFSIGLESH
54	1	XXXXMASGPGSQEREGLLIVKLEEDCAWSQELPPPDPGPSP
55	1	VPGTQVGQGGKLWDPSVQSCKEGLSPRGPAPGEEKFENLEG
56	1	RGFGFVLFKDAASVDKVLELKEHKLDGKLIDPKRAKALKGK
57	1	RQEAEPRMWTYVYPAKYSDIKSEDERWKEERDRKLKEERSR
58	1	EDADKARASPSVTCKSSSESKALDILQQHASHYKSKSPTIS
59	1	GSKRVRTNSMGSATGPLPGTKVEPTVLDRNCPSPVLIDCPH
60	1	KMEGLLNGSSDPHQSRLASIKAEADKIYSFTDNAPSPSIGG
61	1	QHMAEEGPGQAEVEKLQEELKVEPLEEVARVKEEVWEETTV
62	1	EVEKLQEELKVEPLEEVARVKEEVWEETTVKGEEIEPRLET
63	1	VEPLEEVARVKEEVWEETTVKGEEIEPRLETAEKGCQTEAS
64	1	GENGQPSVPPAPLLLAETTHKEEEDPTTTLDHRPYKCSECG
65	1	RRRSRRHRKRAGGASGGREAKLLAAESWTRELEDNEGLESP
66	1	EGSDGNKVKTFVRGGVVNAAKEEHETDEKRGKIYKPSSRFA
67	1	HETDEKRGKIYKPSSRFADQKNPPNQSSNERPPSLLVIETK
68	1	PIKSLDDDLDGVPLDATEDSKKNEPIFKVAPSKWEAVDESE
69	1	IKSLDDDLDGVPLDATEDSKKNEPIFKVAPSKWEAVDESEL
70	1	PLDATEDSKKNEPIFKVAPSKWEAVDESELEAQAVTTSKWE
71	1	ARESLCDSPHQNLSRPLLENKLKAFSIGKMSTAKRTLSKKE
72	1	SKSEEHHLYSNPIKEEMTESKFSKYSEMSEEKRAKLREIEL
73	1	EEHHLYSNPIKEEMTESKFSKYSEMSEEKRAKLREIELKVM
74	1	GDYLGADRNYVLPSDAGGSYKEEEKNVASDANHSLHLPQPP
75	1	RRDGIFENNIIVHPNDPLPGKLGLFSGAASPELKCAACGKV
76	1	PENGPSGVHSREEFFSPDSLKIVDNPKADGMTDNQEDSAIM
77	1	EAAPEKSSFQCENPEVGLGEKEHMRVVVKSEPLSSPEPQDE
78	1	SSTDRVGDIHILEVTNNLEHKSTFSISNFLNKSRGNNFTAN
79	1	MIGSPRGGASNFPYYRRIAPKMPVVTSVRSSQIPENSTSSQ
80	1	GHPSQPGPPQLTRASADVLSKCKKALSEHNVLVVEGARKYA
81	1	LTDCKKHIRVHTGEKPYACLKCGKRFSQSSHLYKHSKTTCL
82	1	EKPYACLKCGKRFSQSSHLYKHSKTTCLRWQSSNLPSTLLX
83	1	XXXXXXXMPAYHSSLMDPDTKLIGNMALLPIRSQFKGPAPR
84	1	DNKFSDDSDDDFVQPRKKRLKSIEERQLLKXXXXXXXXXXX
85	1	YQFIEEAFQNQKVIIDTLITKLMEKTKYIKFTGNQIQNRII
86	1	LPSLPDIDCSSTIMLDNIVRKDTNIDHGQPRPPSNRTVQSP
87	1	RIKQENSGPPENYDFPVVIVKQESDEESRPQNANYPRSILT
88	1	DAPDSTGDQPGLHQDNSSNGKSEWLDPSQKSPLHVGETRKE
89	1	PGLHQDNSSNGKSEWLDPSQKSPLHVGETRKEDDPNEDWCA
90	1	PLTVPDYYKIIKNPMDLSTIKKRLQEDYSMYSKPEDFVADF
91	1	IFQNCAEFNEPDSEVANAGIKLENYFEELLKNLYPEKRFPK
92	1	CKVILESEVIAEAVGVKKTVKYEAAGEAVKTLKKTQPTVIN
93	1	KSKSHGVGHDRYLVVGRKRRKEDLLDQLKQEGQVGHYELVM
94	1	GSKFHARPRFEPVHFVASSSKDERQEDPYGPQTKEVNEQTH
95	1	DEWADFGFDLPDCKARKQPIKEEFTEAEIHXXXXXXXXXXX
96	1	QENMQRQSRGEPPLPEEDLSKLFKPPQPPARMDSLLIAGQI
97	1	LDLSCEKSNPKKPITEIQDSKDSSLLESDMKRKGKLKNKGS
98	1	TKKRKKPKGKETFEPEDKTVKQEQINTEPLEDTVLSPTKKR
99	1	KGTEGMEPEEGVTVESQPQVKVEPLEEAIPLPPTKKRKKEK
100	1	XXXXXXXMTTPNKGNKALKVKREPGENGTSLTDEELVTMSV
101	1	TEDRELVLRKDCPKIVEPHGKMFNEQTWEVSQQDPSHGEVG
102	1	NEQTWEVSQQDPSHGEVGEHKDRIERQWGNLLGEGQHKCDE
103	1	KEVLSLGVQVPEAWEELLTMKVEAKSHLQWQESRLKRSNPL
104	1	YDMSNFPQCEAKRQLDRIIAKLQSKEYSQYXXXXXXXXXXX
105	1	KAAAEKKKIQKEKLSTPEKIKQEALELAGITSDPGLSLKGG
106	1	SDPGLSLKGGLSQQGLKPSLKVEPQNHFSSFKYSGNAVVES
107	1	SVSRDPSPFAQSSNCYNRSIKQEPVDPLTQAEPVPRDAGKM
108	1	DFNSALKGSPGFQDKLWNPMKGEEGRIPAAGASQLDRAWQS
109	1	PPGGGEQEPPPPPAPQDVEMKEEAATGGGSTGEADGKTAAA
110	1	AYCGGGDPPAEPPCSGKGEAKGEPEAPPASGLASRAEAGAE
111	1	PYSAQVPPVREVSYGLEPSGKWHHRNSYSSCYAAADELMHR
112	1	GDASSLSIEETNKLRAKLGLKPLEVNAIKKEAGTKEEPVTA
113	1	RAKLGLKPLEVNAIKKEAGTKEEPVTADVINPMALRQREEL
114	1	LTVEHAIDSFREGETMILTLKDKGVLQEEEDVLVNVNLVDK
115	1	YAEDESVDDLAQQKPRSILSKYDEELEGERPHSFRLEQGGT
116	1	IVKKLESRQRGWEEDEDPERKGAIVFNATSEFCRTLGEIPT
117	1	LDEEPIVNRGLAAALLLCQNKGLLETTVQKVARVKAPNKSL
118	1	PNKSLPSAVYCIEDKMAIDDKYSRREEYRGFTQDFKEKDGY
119	1	EEYRGFTQDFKEKDGYKPDVKIEYVDETGRKLTPKEAFRQL
120	1	GYKPDVKIEYVDETGRKLTPKEAFRQLSHRFHGKGSGKMKT
121	1	LSHRFHGKGSGKMKTERRMKKLDEEALLKKMSSSDTPLGTV
122	1	SGKMKTERRMKKLDEEALLKKMSSSDTPLGTVALLQEKQKA
123	1	LLKKMSSSDTPLGTVALLQEKQKAQKTPYIVLSGSGKSMNA
124	1	HTDFPKAQELRDGENEEESTKDELSSQLTEHEYLPSNSSTE
125	1	DSAEFHYTRPMYSKPSIMAHKRWIHVKPERLEQACEGMDVH
126	1	RQEAALAAGYSENIEMVTGIKEEASHLGFSATDKLYPCQCG
127	1	LESQQEQVLDVETGNEYGNLKQEVSEEMEPHGKTSSKFEND
128	1	XMASTWAIQAHMDQDEPLEVKIEEEKYTTRQDWDLRKNNTH
129	1	WAIQAHMDQDEPLEVKIEEEKYTTRQDWDLRKNNTHSREVF
130	1	RQKTHTGERSYECGESSKVFKYNSSLIKHQIIHTGKRPXXX
131	1	PPDSVYSGVQPGIGTEVFVGKIPRDLYEDELVPLFEKAGPI
132	1	KVKVLFVRNLATTVTEEILEKSFSEFGKLERVKKLKDYAFV
133	1	VEEEPEVIPGPPSESPGMLTKLQIKQMMEAATRQIEERKKQ
134	1	IGNANMVGLANLHAMGIAPPKVELKDQTKPTPLILDEQGRT
135	1	LANLHAMGIAPPKVELKDQTKPTPLILDEQGRTVDATGKEI
136	1	QWKVGPEKRVPAMPGSPVEVKIQSRSSPPTMPPLPPINPGG
137	1	GTGYVPVEFWKKTEEAVNKVKIQAMSEVQKAVAEAEQKAFE
138	1	KMNAQETATGMAFEEPIDEKKFEKTEDGGEFEEGASENNAK
139	1	QEEEKAEARAFEEDQVAGRLKEDVLEQRGRLQKLVAKEIQA
140	1	GPDGTGRKRKQFQLYEEPDTKLARVDSEGDFSENDDAAGDF
141	1	TSETVDPEMEGDDNLGGEDKKETPEEVAADVLAEVITAAVR
142	1	PSQEDGKSPTTTLRVQEAILKELGSEEVRKVNCYGQEVESM
143	1	EQSTSNLNEKINHLEYEDQYKDDNFGEGNDGGILDDKLISN
144	1	PEDLRKRRKGGEADNLDEFLKEFENPEVPREDQQQQHQQRD
145	1	KLRLDSIVIQQGRLVDQNLNKIGKDEMLQMIRHGATHVFAS
146	1	IDGILERGAKKTAEMNEKLSKMGESSLRNFTMDTESSVYNF
147	1	NKLENGKPLSMSEQTGLLKIKTEPLDFNDYKVLMATHGFSG
148	1	EAKACLQSLTTDSRRQISNIKKEKLRTLIDLVTDDKMIENH
149	1	PGPIPLHQHERYLCKMNEEIKAVLQPHENIVPNKAGVFVDN
150	1	AVLQPHENIVPNKAGVFVDNKALLLSSVLSEKGMTSPINPY
151	1	HVKDEQIEHWKKIVKTQEELKELLNKMVNLKEKIKELHQQY
152	1	VNLKEKIKELHQQYKEASEVKPPRDITAEFLVKSKHRDLTA
153	1	VNVAAHHGPGAFFRYMRQPIKQELSCKWIDEAQLSRPKKSC
154	1	EWLRSELERESKVVVPPLPGKAFLRQLPFRGDDGIFDDNFI
155	1	NLTSVEMLPGKRWLSSQPSFKLEPTQGHRTSENLALTGVDH
156	1	KHAEELAAQKRQLENMEANVKSQYAYAAQNLLSHHDSHSSV
157	1	KMRIPVAGGDKAASSKPEEIKMRIKVHAAADKHNSVEDSVT
158	1	KTDVRKLKGIPVLVGLLDHPKKEVHLGACGALKNISFGRDQ
159	1	SHSYDDSTLPLIDRNQKSDKKPDREEIQMSNMGSNTKSLDN
160	1	SHKTTKSTQTQDSSFQGLILKRSNRNVPWDLKLEKPYIYEG
161	1	DSSFQGLILKRSNRNVPWDLKLEKPYIYEGRLEKKQDKKGS
162	1	DLKLEKPYIYEGRLEKKQDKKGSFQIVSATHKKIPTIERSH
163	1	KIPTIERSHKNTELSQNFSPKSVLIRQQILPREKTPPKCEI
164	1	EFDMFALTRGSSLADQRKEVKYEAPQATDGLAGALDARQQS
165	1	XMADAEVIILPKKHKKKKERKSLPEEDVAEIQHAEEFLIKP
166	1	DTYPRKWGLGPKASQKKLMIKQGLLDKHGKPTDSTPATWKQ
167	1	IKQGLLDKHGKPTDSTPATWKQEYVDYSESAKKEVVAEVVK
168	1	PEEDVAEIQHAEEFLIKPESKVAKLDTSQWPLLLKNFDKLN
169	1	KQEYVDYSESAKKEVVAEVVKAPQVVAEAAKTAKRKRESES
170	1	RKRESESESDETPPAAPQLIKKEKKKSKKDKKAKAGLESGA
171	1	PPQPAKPQQVIQHHHSPRHHKSDPYSTGHLREAPSPLMIHS
172	1	PKKQELRAASVVQPQPLVVVKEEKIHSPIIRSEPFSPSLRP
173	1	KDKQKQEPKTPVAPKKDLKIKNMGSWASLVQKHPTTPSSTA
174	1	AKEPPPKKTKKNNSSNSNVSKKEPAPMKSKPPPTYESEEED
175	1	CLRKKRKPQAEKVDVIAGSSKMKGFSSSESESSSESSSSDS
176	1	VLEQLFKDTKPELEIDVKVQKQEEDVNVRKRPRMDIETNDT
177	1	HSGDRPFECKDCGKAFIQSSKLLLHQIIHTGEKPYVCSYCG
178	1	KIEEEDDDGIPPDSLERMDFKSEQEDMKQTDSGGERAGLGG
179	1	PMDSLKAECRYCGCAISRGKKGDVGTSCLMRHLYRRHPEVV
180	1	PDNRKEMAPVPGTTTTTTSVKKEELVPSEEDFQGITPGAQG
181	1	DNRKEMAPVPGTTTTTTSVKKEELVPSEEDFQGITPGAQGP
182	1	FPIRRKKNAPKRDLSFLLDKKAVLPTPVTKPKLDSAAYKSD
183	1	FLPPSKTVLPTVPESPEEEVKASQLSVQQNKLSVQSNPSPQ
184	1	TVPESPEEEVKASQLSVQQNKLSVQSNPSPQLRSVMKVESS
185	1	EPAGKTKSMQEVHIKTLEEIKLEKALRVQQSSESSTSSPSQ
186	1	TAVPGITRHLTKRLPTKSSQKVEVETSGIGDSLLNVKCAAQ
187	1	IKGDITPLMAAANGGHVKIVKLLLAHKADVNAQSSTGNTAL
188	1	PGKAPLTSGIDSSTLAPSNLKSHRPQQNVGVQGAATRQQQS
189	1	GGVLPNIHPELLAKKRGSKGKLEAIITPPPAKKAKSPSQKK
190	1	KKAGGKKGARKSKKKQGEVSKAASADSTTEGTPADGFTVLS
191	1	ASADSTTEGTPADGFTVLSTKSLFLGQKLNLIHSEISNLAG
192	1	DKKLKSIAFPSIGSGRNGFPKQTAAQLILKAISSYFVSTMS
193	1	ISLGLPRQQESAKSATLPYIKQEEFSPRSQNSQPEGLLVRA
194	1	SITQGTPALPQTGIPTEALVKGSISRMPIEDSSPEKGREEA
195	1	NNSGQSAIKHNVKSLITGPSKLSRGMPPLEIVPENIKVVER
196	1	PDDLKTPAEQLLSKCPWKEYKSDSGKPYYYNSQTKESRWAK
197	1	VSSNTGEETSKQETVADFTPKKEEEESQPAKKTYTWNTKEE
198	1	SSNTGEETSKQETVADFTPKKEEEESQPAKKTYTWNTKEEA
199	1	NSDLPTSPLAMEYVNDFDLMKFEVKKEPVETDRIISQCGRL
200	1	QQRHVLESEKNQLLQQVDHLKQEISRLVRERDAYKEKYEKL
201	1	NKAQLVEIVGCHFRSIPVNEKDTLTYFIYSVKNDKNKSDLK
202	1	HFRSIPVNEKDTLTYFIYSVKNDKNKSDLKVDSGVHXXXXX
203	1	KDTLTYFIYSVKNDKNKSDLKVDSGVHXXXXXXXXXXXXXX
204	1	CCLREDGERCGRAAGNASFSKRIQKSISQKKVKIELDKSAR
205	1	PKDIFPYSENKEKYGKPNKRKGFNEGLWEIDNNPKVKFSSQ
206	1	KHYMKHFINNPLFASTLLNLKQAEEAKTADTAIPFHSTDDP
207	1	SIDQTGELLAMFEDDEIDEVKQERMERAERQTRIMDSAQYA
208	1	KAGHGPGPGPGRPKSKNLQPKIQEYEFTDDPIDVPRIPKND
209	1	MSELKDCPLQFHDFKSVDHLKVCPRYTAVLARSEDDGIGIE
210	1	EGYKVLPPPAGYVPIRTPARKLTATPTPLGGMTGFHMQTED
211	1	FEVSSDRRTGKPIAVKLVKIKQEILPEERMNGQVVCAVPHN
212	1	DLPLMKLPPSNPLPLVPVKVKQETVEPMDPXXXXXXXXXXX
213	1	SLIDRTRRDEPTGEVLSLVGKLEGTRMGDKAQRTKPQMQEE
214	1	FLDRNSQFAGGPLGNPNTTAKVQQRLIGFMRPENGNPQQMQ
215	1	LEDDENSVDISMLKTGSSLLKEEEEDGQEGSIHNLPLVTSQ
216	1	GLIQHQRIHTREKTYPYNETKESFDPNCSLVIQQEVYPKEK
217	1	ETKESFDPNCSLVIQQEVYPKEKSYKCDECGKTFSVSAHLV
218	1	QEIEEIEEEVEPQGVIVTRIKSEIDQDPMGRETFELVGRLD
219	1	RQQKKRQEEIKKRLEEPEEPKVLTPEEQLADKLRLKKLQEE
220	1	KHELELPHLTSALHPVHPDIKLQKLPFYDLLDELIKPTSLA
221	1	NLCVKVNTKPCSLPGYLPPTKNGVEPKRPSRPINITSLVRL
222	1	QVLLGYAGRNKHGRKHELLTKALHLLKAGCSPAVQMKIKEL
223	1	DGCLSSTLEHQVASHHQSSNKNKKVEVIDLTIDSSSDEEEE
224	1	AGRNKHGRKHELLTKALHLLKAGCSPAVQMKIKELYRRRFP
225	1	CSDVDEIKFQEDGSWCPMRPKKEAMKVSSQPCTKIESSSVL
226	1	EIKFQEDGSWCPMRPKKEAMKVSSQPCTKIESSSVLSKPCS
227	1	SWCPMRPKKEAMKVSSQPCTKIESSSVLSKPCSVTVASEAS
228	1	EAMKVSSQPCTKIESSSVLSKPCSVTVASEASKKKVDVIDL
229	1	VIDLTIESSSDEEEDPPAKRKCIFMSETQSSPTKGVLMYQP
230	1	EDPPAKRKCIFMSETQSSPTKGVLMYQPSSVRVPSVTSVDP
231	1	KDEPNSTPEKTEQFYRKLLNKHGIKTVSQIISLQTLKKEYK
232	1	TKGLSEKLPEKWESVKLLFVKTEKSAALPIFSSFVSNWDEA
233	1	ESEDEIPQLVPIGKKTPANEKVEIQKHATGKKSPAKSPNPS
234	1	TPKAAESETPGKSPEKKPKIKEEAVKEKSPSLGKKDARQTP
235	1	EKSPSLGKKDARQTPKKPEAKFFTTPSKSVRKASHTPKKWP
236	1	NAAEIKLTMAQLKISQGNISKACLILRSIEELKHKPGMVSA
237	1	LLQPRRAARRPYAPINANAIKAECSIRLPKAAKTPLKIHPL
238	1	KTPINRNQLSQNRGLGGIMVKRAYETMAGAGVPFSANGRPL
239	1	NGRPLASGIRSSSQPAAKRQKLNPADAPNPVVFVATKDTRA
240	1	QFIKSYFSSFTDDIISQPMLKGEKSDEDKDKEGEALEVKEN
241	1	KQLSEEYERIVNPEKATEDAKPVKIKEEPVSDITFPVSEEL
242	1	FQTETIRQEQELRNGGAIDKKLTTLADLFRPPIDLMHKGSF
243	1	ASVSTVRPHTEEEVRAPIPQKQEILVEPEPLFGAPKRRRPA
244	1	DLEERAKSQFFEKVHEEVVLKTQEAAKEKEFQSVPAGPAGA
245	1	TPSPSKTPVENPLNIMLNIVKNELQEPCDSPKVKEERIDTP
246	1	NIMLNIVKNELQEPCDSPKVKEERIDTPPACTEESIATPSE
247	1	ERIDTPPACTEESIATPSEIKTENDTVESVXXXXXXXXXXX
248	1	QVPVQSEKSRPGPSLQIQDLKGTNRDPRLNRISQHSHGKDQ
249	1	GKDQSHRKEFLMNTLNQSDTKTSKTIPSEKLNSSKQEKSKS
250	1	KSSEHRLAGSRNKIINGIVQKQDTITEESEKQGTKPGRSST
251	1	QRSPFNDRFPLKRPRYEDSDKPFVDSPASRFAGLDTNQRLT
252	1	DKVNIIPNALMTPLIPSSMIKSEDVTPMEVTAEKRSSTIFK
253	1	RLKEYAKQELLQQKETQSDFKSNISEPTKKVMEMIPQISSF
254	1	ATAVEPEDQDLWEEEGILMVKLEDDFTCRPESVLQRDDPVL
255	1	YTRSSHLARHQKVHKMNAPYKYPLNRKNLEETSPVTQAERT
256	1	LARHQKVHKMNAPYKYPLNRKNLEETSPVTQAERTPSVEKP
257	1	SEYDLDLFRRAQARASEDLEKLRLQGQITEGSNMIKTIAFG
258	1	GAPAQPSSPDARRNGQEKHFKDEDEDEDVASPDGLGRLNVA
259	1	LFAWEAYDKGSEVHLQADPTKLELLYKSFKVKKEDFKEQQK
260	1	ELLLAQTEDYVEYSRHGTVIKGQERAVACSKYEEDVKIHNH
261	1	VTFQGVGDEEDEDEIIVPKKKLVDPVAGSGGPGSRFKGKHS
262	1	TEERKAKPAPSKTQARPVGVKIPTCKITLKETFLTSPEELY
263	1	QMKKTIKMHEKRNTKQKNDEKTPQGAVPAYLLDREGQSRAK
264	1	LGSCLEGGREAAEEEGEPEVKKRRLLCVEFASVASCDAAVA
265	1	FEPPVEESALERRPETISEPKTYVDLTNEETTDSTTSKISP
266	1	KGVTIVKPIVYGNVARYFGKKREEDGHTHQWTVYVKPYRNE
267	1	XXXXXXXMEDSQDLNEQSVKKTCTESDVSQSQNSRSMEMQD
268	1	MQDLASPHTLVGGGDTPGSSKLEKSNLSSTSVTTNGTGGEN
269	1	RARLLIELLRKREKLKREQVKVEQVAMELRLTPLTVLLRSV
270	1	VLDQLQDKDPARIFAQPVSLKEVPDYLDHIKHPMDFATMRK
271	1	PPSSPLLKKTPLALAGSPTPKNPEDKSPQLSLSPRPASPKA
272	1	LLKKTPLALAGSPTPKNPEDKSPQLSLSPRPASPKAQWPQS
273	1	GPEPARDIRCEFCGEFFENRKGLSSHARSHLRQMGVTEWYV
274	1	LKRRTQSRPGGPPNPPGPSPKALAKMMGGAGPGSSLEARSP
275	1	GPGSSLEARSPSDLHISPLAKKLPPPPGSPLGHSPTASPPP
276	1	PGSSLEARSPSDLHISPLAKKLPPPPGSPLGHSPTASPPPT
277	1	PPTARKMFPGLAAPSLPKKLKPEQIRVEIKREMLPGALHGE
278	1	GSPIDTLREILKKKSKPCLIKKEPPAGDLAPALAEDGPPTV
279	1	LTPITGAKPSATGYLGSVAAKRPLQEDRLLPAEVKAKTYIQ
280	1	LGSVAAKRPLQEDRLLPAEVKAKTYIQTELPFKAKTLHEKT
281	1	SVAAKRPLQEDRLLPAEVKAKTYIQTELPFKAKTLHEKTSH
282	1	WCVNGSPIETLSEWIKHRPQKVGAYRSYIQGGRPFTKKFRS
283	1	HRPQKVGAYRSYIQGGRPFTKKFRSAGHGRDSDKRPSLGLA
284	1	QGGRPFTKKFRSAGHGRDSDKRPSLGLAPGGLAVVGRSAGG
285	1	AGRAADGGERPLAASPPGTVKAEEHQRQNINKFERRQARPP
286	1	LAASPPGTVKAEEHQRQNINKFERRQARPPDASAARGGEDT
287	1	ARPPDASAARGGEDTNDLQQKLEEVRQPPPRVRPVPSLVPR
288	1	RPGLLSLAKPLDAPAVNKAIKSPPGFSAKGLGHPPSSPLLK
289	1	SPPGFSAKGLGHPPSSPLLKKTPLALAGSPTPKNPEDKSPQ
290	1	VEAILEKVQGLEQAVDNFEGKKTDKKYLMIEEYLTKELLAL
291	1	GFSDYAAAQLRQYHRLTKQIKPDMETYERLREKHGEEFFPT
292	1	RNAKFNKKAERFYGKYTAEIKQNLERGTAVXXXXXXXXXXX
293	1	LGGSMDLSTFDFRTGKMLMSKMNKSRQRVRYDSSNQVKGKP
294	1	LMSKMNKSRQRVRYDSSNQVKGKPDLNTALPVRQTASIFKQ
295	1	ISILMKDLADELALVDVIEDKLKGEMMDLQHGSLFLRTPKI
296	1	MTVDFIRLKSYCNDQSTGDIKVIGGDDLSTLTGKNVLIVED
297	1	PHPFGVPAPSAGAYSRAGVVKTMTGGRAQSIGRRGKVEQLS
298	1	RAGVVKTMTGGRAQSIGRRGKVEQLSPEEEEKRRIRRERNK
299	1	NDPEPKPSVEPVKSISSMELKTEPFDDFLFPASSRPSGSET
300	1	TFIKNIIIQDCMWSGFSAAAKLVSEKLASYQAARKDSGSPN
301	1	IIIQDCMWSGFSAAAKLVSEKLASYQAARKDSGSPNPARGH
302	1	ESGSPSAGGHSKPPHSPLVLKRCHVSTHQHNYAAPPSTRKD
303	1	YQQQQQSELQPPAPSEDIWKKFELLPTPPLSPSRRSGLCSP
304	1	TMKEELDFQKNIYSEELRETKRRHETRLVEIDNGKQREFES
305	1	EELRETKRRHETRLVEIDNGKQREFESRLADALQELRAQHE
306	1	RLADALQELRAQHEDQVEQYKKELEKTYSAKLDNARQSAER
307	1	ELQQSRIRIDSLSAQLSQLQKQLAAKEAKLRDLEDSLARER
308	1	EYQELLDIKLALDMEIHAYRKLLEGEEERLRLSPSPTSQRS
309	1	GRASSHSSQTQGGGSVTKKRKLESTESRSSFSQHARTSGRV
310	1	FSQHARTSGRVAVEEVDEEGKFVRLRNKSNEDQSMGNWQIK
311	1	AEYNLRSRTVLCGTCGQPADKASASGSGAQVGGPISSGSSA
312	1	IKAAYEAELGDARKTLDSVAKERARLQLELSKVREEFKELK
313	1	RIVAPGKGILAADESTGSIAKRLQSIGTENTEENRRFYRQL
314	1	IQLQREPRPFPKLRILRKVEKIDDFKAEDFQIEGYNPHPTI
315	1	IDDFKAEDFQIEGYNPHPTIKMEMAVXXXXXXXXXXXXXXX
316	1	AAAPVAAATTAAPAAAAAPAKVEAKEESEESDEDMGFGLFD
317	1	NASFLPSESGPYGYSNPKILKQSMTLNLADPVGSLKPHLRA
318	1	QSMTLNLADPVGSLKPHLRAKNSDLLTSPDVGLLKLASPEL
319	1	KPHLRAKNSDLLTSPDVGLLKLASPELERLIIQSSNGHITT
320	1	IKKEKRETDEETKQILRMLEKDDFLDDPGLRNDTRNMPVQL
321	1	RNDTRNMPVQLPLAHSGWLFKEENDEPDVKPWLAGPKEEDM
322	1	GWLFKEENDEPDVKPWLAGPKEEDMEVDIPAVKVKEEPRDE
323	1	PWLAGPKEEDMEVDIPAVKVKEEPRDEEEEAKMKAPPKAAR
324	1	ELLFLQLPDTLPGQPPTQDIKPIKTEVQGEDGQVVLIKQEK
325	1	QDIKPIKTEVQGEDGQVVLIKQEKDREAKLAENACTLADLT
326	1	EVQGEDGQVVLIKQEKDREAKLAENACTLADLTEGQVGKLL
327	1	LGHVKHKLVCSPDFESLLDHKHRXXXXXXXXXXXXXXXXXX
328	1	EEVPHVEDPGINIPDQTVIKKGPVSLSKSNSNAVSAIPINK
329	1	DPGINIPDQTVIKKGPVSLSKSNSNAVSAIPINKDNLFGGV
330	1	QIASSGLTVEVDAPKSQDLAKIMADIRAQYDELARKNREEL
331	1	DSSNSMQTIQKTTTRRIVDGKVVSETNDTKVLRHXXXXXXX
332	1	QKTTTRRIVDGKVVSETNDTKVLRHXXXXXXXXXXXXXXXX
333	1	GGLATGIAGGLAGMGGIQNEKETMQSLNDRLASYLDRVRSL
334	1	FASFIDKVRFLEQQNKMLETKWSLLQQQKTARSNMDNMFES
335	1	RFLEQQNKMLETKWSLLQQQKTARSNMDNMFESYINNLRRQ
336	1	VVLSMDNSRSLDMDSIIAEVKAQYEDIANRSRAEAESMYQI
337	1	AQYEDIANRSRAEAESMYQIKYEELQSLAGKHGDDLRRTKT
338	1	TEISEMNRNISRLQAEIEGLKGQRASLEAAIADAEQRGELA
339	1	FSRTSSSRAVVVKKIETRDGKLVSESSDVLPKXXXXXXXXX
340	1	AESATGKRAAEDDEDDDVDTKKQKTDEDDXXXXXXXXXXXX
341	1	XMEDYTKIEKIGEGTYGVVYKGRHKTTGQVVAMKKIRLESE
342	1	MRIGAEVYHNLKNVIKEKYGKDATNVGDEGGFAPNILENKE
343	1	EDAESEDEEEEDVKLLSISGKRSAPGGGSKVPQKKVKLAAD
344	1	EEDVKLLSISGKRSAPGGGSKVPQKKVKLAADEDDDDDDEE
345	1	FKKQEKTPKTPKGPSSVEDIKAKMQASIEKGGSLPKVEAKF
346	1	IKAKMQASIEKGGSLPKVEAKFINYVKNCFRMTDQEAIQDL
347	1	ASIEKGGSLPKVEAKFINYVKNCFRMTDQEAIQDLWQWRKS
348	1	LRPQNYLFGCELKADKDYHFKVDNDENEHQLSLRTVSLGAG
349	1	SVLLCANADGSEKLPPLVAGKSAKPRAGQAGLPCDYTANSK
350	1	AVPGKTFVNITPAEVGVLVGKDRSSFYVNGLTLGGQKCSVI
351	1	ENLEKIEKEQSKQAVEMKNDKSEEEQSSSSVKKDETNVKME
352	1	KQAVEMKNDKSEEEQSSSSVKKDETNVKMESEGGADDSAEE
353	1	QAVEMKNDKSEEEQSSSSVKKDETNVKMESEGGADDSAEEG
354	1	NDKSEEEQSSSSVKKDETNVKMESEGGADDSAEEGDLLDDD
355	1	MIAGQVLDINLAAEPKVNRGKAGVKRSAAEMYGSVTEHPSP
356	1	LMEKLEQDFVSRVTECLTTVKSVNKTDSQTLLTTFGSLEQL
357	1	PARKKFVIPLDEDEVPPGVAKPLFRSTQSLPTVDTSAQAAP
358	1	XXXXXMSDQDHSMDEMTAVVKIEKGVGGNNGGNGNGGGAFS
359	1	HRAAAPPRLLPPLPTCYGPLKVGGTNPSCGHPEVGRLGGGP
360	1	IKVAEDEAEAAAAAKFTGLSKEELLKVAGSPGWVRTRWALL
361	1	ISKMRGTFADKEKKKEKKKAKTVEQTATTTNKKPGQGTPNS
362	1	PPDDGPPGELGPDGPDGPEEKGRDRDRERRRSHRSERERRR
363	1	VDFSLADAINTEFKNTRTNEKVELQELNDRFANYIDKVRFL
364	1	RTNEKVELQELNDRFANYIDKVRFLEQQNKILLAELEQLKG
365	1	ELNDRFANYIDKVRFLEQQNKILLAELEQLKGQGKSRLGDL
366	1	IQELQAQIQEQHVQIDVDVSKPDLTAALRDVRQQYESVAAK
367	1	QQYESVAAKNLQEAEEWYKSKFADLSEAANRNNDALRQAKQ
368	1	SKFADLSEAANRNNDALRQAKQESTEYRRQVQSLTCEVDAL
369	1	SSLNLRETNLDSLPLVDTHSKRTLLIKTVETRDGQVINETS
370	1	VTDFPGFDERADAETLRKAMKGLGTDEESILTLLTSRSNAQ
371	1	ENPADVSVISSRNTGQRAVLKFAAATGATPIAGRFTPGTFT
372	1	VDKIVIQKYHTVNGHNCEVRKALSKQEMASASSSQRGRSGS
373	1	VIQKYHTVNGHNCEVRKALSKQEMASASSSQRGRSGSGNFG
374	1	GGNFGGRSSGPYGGGGQYFAKPRNQGGYGGSSSSSSYGSGR
375	1	GFVTYATVEEVDAAMNARPHKVDGRVVEPKRAVSREDSQRP
376	1	LKERQEAEKMFKGKRGAQLAKDIARRSKTFNPGAGLPTDKK
377	1	DKDSKLEKALKAQNDLIWNIKDELKKVCSTNDLKELLIFNK
378	1	TKSLQELFLAHILSPWGAEVKAEPVEVVAPRGKSGAALSKK
379	1	KGQVKEEGINKSEKRMKLTLKGGAAVDPDSGLEHSAHVLEK
380	1	QILDLSNRFYTLIPHDFGMKKPPLLNNADSVQAKVEMLDNL
381	1	PRDGRRAGNALTPELAPVQIKVEEDFGFEADEALDSSWVSR
382	1	SSCGEGFANTYGLKKHRLAHKAENLGGPGAGAGTLAGKDAX
383	1	GGGASSGPERFSCATCGQSFKHFLGLVTHKYVHLVRRTLGC
384	1	AWEELIRTGQMTPFGTQIPQKQEKKPRKIMLNEASGFEKYL
385	1	TSESAVSSTGDPMHNKRSKIKPDEDLPSPGARGQQEQPEGT
386	1	DLPSPGARGQQEQPEGTTLVKEEGDKDESKQEPEVIYETNC
387	1	LIRHLRIHSGEKPYQCKVCPKAFAQSSSLIEHQRIHTGEKP
388	1	AAGGQSGLGPPASQNVNSHVKEPAGLEEEEVSRTLGLVPRD
389	1	LESSPRTPTPFKHALAAQEIKYGPLKMLPQTPSHLVEDLQD
390	1	HWNSTMRRKVEQEGYLQDGIKSERSSSKLQHKPCAAMDHMQ
391	1	FLEEDIREVLKEETGTDLFLKEEDEPAYKSCKQENTASGKK
392	1	NSTIKRKVDTGGFLSESKDCKPPVYLLLELEDKDGLQSAQP
393	1	STSLSFLDSCNSLTPKSTPVKTLPFSPSQFLNFWNKQDTLE
394	1	KQDTLELESPSLTSTPVCSQKVVVTTPLHRDKTPLHQKHAA
395	1	LHRDKTPLHQKHAAFVTPDQKYSMDNTPHTPTPFKNALEKY
396	1	LEKYGPLKPLPQTPHLEEDLKEVLRSEAGIELIIEDDIRPE
397	1	RPEKQKRKPGLRRSPIKKVRKSLALDIVDEDVKLMMSTLPK
398	1	RSPIKKVRKSLALDIVDEDVKLMMSTLPKSLSLPTTAPSNS
399	1	SLSLPTTAPSNSSSLTLSGIKEDNSLLNQGFLQAKPEKAAV
400	1	NSLLNQGFLQAKPEKAAVAQKPRSHFTTPAPMSSAWKTVAC
401	1	HKDRDKEKRKEEKVRASGDAKIKKEKENGFSSPPQIKDEPE
402	1	DRDKEKRKEEKVRASGDAKIKKEKENGFSSPPQIKDEPEDD
403	1	SGDAKIKKEKENGFSSPPQIKDEPEDDGYFVPPKEDIKPLK
404	1	IKPLKRPRDEDDADYKPKKIKTEDTKKEKKRKLEEEEDGKL
405	1	RPRDEDDADYKPKKIKTEDTKKEKKRKLEEEEDGKLKKPKN
406	1	DADYKPKKIKTEDTKKEKKRKLEEEEDGKLKKPKNKDKDKK
407	1	FLGKDSIRYYNKVPVEKRVFKNLQLFMENKQPEDDLFDRLN
408	1	ANRAVAILCNHQRAPPKTFEKSMMNLQTKIDAKKEQLADAR
409	1	QRLEEQLMKLEVQATDREENKQIALGTSKLNYLDPRITVAW
410	1	ILEKIDGKIIIENKPKKELIKVLIQRGYDSDPVKAWKEAQQ
411	1	QQKVPDEEENEESDNEKETEKSDSVTDSGPTFNYLLDMPLW
412	1	EELEAVEAKEKQDEQVGLPGKGGKAKGKKTQMAEVLPSPRG
413	1	KEKQDEQVGLPGKGGKAKGKKTQMAEVLPSPRGQRVIPRIT
414	1	IKNENTEGSPQEDGVELEGLKQRLEKKQKREPGTKTKKQTT
415	1	DFVPSDASPPKTKTSPKLSNKELKPQKSVVSDLEADDVKGS
416	1	SNKELKPQKSVVSDLEADDVKGSVPLSSSPPATHFPDETEI
417	1	ETEITNPVPKKNVTVKKTAAKSQSSTSTTGAKKRAAPKGTK
418	1	KSQSSTSTTGAKKRAAPKGTKRDPALNSGVSQKPDPAKTKN
419	1	KRAAPKGTKRDPALNSGVSQKPDPAKTKNRRKRKPSTSDDS
420	1	KGTKRDPALNSGVSQKPDPAKTKNRRKRKPSTSDDSDSNFE
421	1	RKRKPSTSDDSDSNFEKIVSKAVTSKKSKGESDDFHMDFDS
422	1	QIVTKLVDVVKKKNKGGVAVKAHQVKNHMWIFVNALIENPT
423	1	ALIENPTFDSQTKENMTLQPKSFGSTCQLSEKFIKAAIGCG
424	1	EKFIKAAIGCGIVESILNWVKFKAQVQLNKKCSAVKHNRIK
425	1	DAGGRNSTECTLILTEGDSAKTLAVSGLGVVGRDKYGVFPL
426	1	TEGDSAKTLAVSGLGVVGRDKYGVFPLRGKILNVREASHKQ
427	1	NIIKIVGLQYKKNYEDEDSLKTLRYGKIMIMTDQDQDGSHI
428	1	LLRHRFLEEFITPIVKVSKNKQEMAFYSLPEFEEWKSSTPN
429	1	YYKGLGTSTSKEAKEYFADMKRHRIQFKYSGPEDDAAISLA
430	1	RIQFKYSGPEDDAAISLAFSKKQIDDRKEWLTNFMEDRRQR
431	1	KQIDDRKEWLTNFMEDRRQRKLLGLPEDYLYGQTTTYLTYN
432	1	PLPFPGPFPAGPLAVAGGPRKTAAPVNALVSHLLVVEPEKL
433	1	FARICRDLSHIGDAVVISCAKDGVKFSASGELGNGNIKLSQ
434	1	PLVVEYKIADMGHLKYYLAPKIEDEEGSXXXXXXXXXXXXX
435	1	LEEIMTKREDLVVAPAGITLKEANEILQRSKKGKLPIVNED
436	1	APAGITLKEANEILQRSKKGKLPIVNEDDELVAIIARTDLK
437	1	DAMDKHLSSQNRYFSEADKIKVAQGVSGAVQDKGSIHKFVP
438	1	SRELCSRLDASISNNSTSKRKSESATCNLVRDINKVGIGLV
439	1	KKMITDIHANGKTINKVPTVKKEHLDDYGEAPVETDGEHVK
440	1	GLVAAASSPLLVKDVICEDDKGKIMEEVMRTYLKQQEKLNL
441	1	IVISVGIYNLVQKALKPPPIKLYRETNEPVKTKTRTFNTST
442	1	KTKTRTFNTSTGGLLLPSDTKRSQIYGSRQIILEKEETEEL
443	1	PEGKVTKRKHDNEGSGSKRPKVEYSEEELKTHISKGTLGKF
444	1	SGDRGDGPFRLGGHGPSFPLKGITEQQKEGLEIVKMVMISL
445	1	IWNMLNPPAEVTTKSQIPLSKIKTLFPLIEAKKKDQVTAQE
446	1	VTAQEIFQDNHEDGPTAKKLKTEQGGAHFSVSSLAEGSVTS
447	1	FSEEQRFNNFLKALQEKVEIKQLNHFWEIVVQDGITLITKE
448	1	TRSTGLLDSGMFMNIHPSGVKTESAVLMTSDKAESCQGDLS
449	1	LFFKGLIGNIRIDSVIPHILKMEPADYNSQIIGHSIXXXXX
450	1	EVGMSKEAVRNDRNKKKKEVKEEGSPDSYELSPQLEELITK
451	1	LAKSEILETHGTMNFLGAETKNLQLLVPKTEICEEAEKPLI
452	1	THGTMNFLGAETKNLQLLVPKTEICEEAEKPLIISERIQKA
453	1	PKTEICEEAEKPLIISERIQKADPQGPELGEACEKGNMLKR
454	1	ISERIQKADPQGPELGEACEKGNMLKRQRIKREKKDFRQVI
455	1	TQEAPAASTLGSYSLPGTLAKSEILETHGTMNFLGAETKNL
456	1	PSDEESAEGRPHWRKRNIEGKQYLSNMGTRGSYLLPGMASF
457	1	TESFASDPILYRPVAVALDTKGPEIRTGLIKGSGTAEVELK
458	1	DVHEVRKVLGEKGKNIKIISKIENHEGVRRFDEILEASDGI
459	1	TWDYTNPNLSGQGDPGSNPNKRQRQPPLLGDHPAEYGGPHG
460	1	EWESKSDALETLGFLNHYQMKNPNGPYPYTLKLCFSTAQHA
461	1	GGGGGGGRYYGGGSEGGRAPKRLKTDNAGDQHGGGGGGGGG
462	1	PLPGLASVPGHMALPRPGVIKTIGTTVGRRRRDEQLSPEEE
463	1	VVKQEPLEEDSPSSSSAGLDKAQRSVIKPISIAGGFYGEEP
464	1	DHTTACTQQDSLSCPWECETKGESQNTDLSPKPLISEQTVI
465	1	SQNTDLSPKPLISEQTVILGKTPLGRIDQENNETKQSFCLS
466	1	QTVILGKTPLGRIDQENNETKQSFCLSPNSVDHREVQVLSQ
467	1	QVRERNLNPKAACLKRREEEKVSGVVGDPQMVLSAPHPGLS
468	1	GEASFMCDDCGKTFSQNSVLKNRHRSHMSEKAYQCSECGKA
469	1	EQPSGCTGLGKSISFDTKLVKHEIINSEERPFKCEELVEPF
470	1	SQEEAQGLPSSELDAVENQLKWASWELHSLRHCDDDGRTEN
471	1	SAQSVEEDSILIIPTPDEEEKILRVKLEEDPDGEEGSSIPW
472	1	PGTLNMGVPQIFKYGETCFPKGRFERKRNPSRKKQHICDEC
473	1	EEDSILIIPTPDEEEKILRVKLEEDPDGEEGSSIPWNHLPD
474	1	SSNLFRHQRRHNAEKLLNVVKVXXXXXXXXXXXXXXXXXXX
475	1	SKAETSEDSASRGETTGRSQKEFGEKRDQEGKTGERQQKNP
476	1	SEDSASRGETTGRSQKEFGEKRDQEGKTGERQQKNPEEKTR
477	1	PEEKTRKEKRDSGPAIGKDKKTITGERGPREKGKGLGRSFS
478	1	GRSFSLSSNFTTPEEVPTGTKSHRCDECGKCFTRSSSLIRH
479	1	ARERASEYSPASLDAFGAFLKSCVXXXXXXXXXXXXXXXXX
480	1	DTRSHGVLLGRFQKDISQGLKFKEAYEREVSLKRPLGNSPG
481	1	EREVSLKRPLGNSPGERLNRKMPDFGQVTVEEKLTPRGERS
482	1	SPGERLNRKMPDFGQVTVEEKLTPRGERSEKYNDFGNSFTV
483	1	PDFGQVTVEEKLTPRGERSEKYNDFGNSFTVNSNLISHQRL
484	1	QSSTLAQHQRMHTGEKAQILKASDSPSLVAHQRIHAVEKPF
485	1	EEPWVLDLQGAEGTEAPRTSKTDSTIRTENEQACEDMDILK
486	1	NNLKQLEFGLKEAPVQDQGYKTLRLRENCVLSSSPNPFPEI
487	1	GENSDCHRDSSQAIPITELTKSQVQDKPYKCTDCGKSFNHN
488	1	AGGAKAGQPESRALALFDIQKIMQEKNPVHVIGVEEPSVGA
489	1	PPFAGGHPAQLGLGRGASTFKEEPQTVPEARSRDATPPVSP
490	1	QLKQKVMTHVSNGCQLLLGVKGHAFXXXXXXXXXXXXXXXX
491	1	EGGGGGSYFSGQGSDTGASLKLASSELERLIVPNSNGVITT
492	1	TWLEPAPRGEAAPGQGQAAVKAEPLLGAPGELLKQGTPEYS
493	1	QHHDFLSDLFSDDYGGKNCKKPAEYGYVSLGRLGAAKGALH
494	1	PGCFAPLHPPPPPPPPPAELKAEPGFEPADCKRKEEAGAPG
495	1	PPPPPPAELKAEPGFEPADCKRKEEAGAPGGGAGMAAGFPY
496	1	PPPPAELKAEPGFEPADCKRKEEAGAPGGGAGMAAGFPYAL
497	1	DAKAPPTACYAGAAPAPSQVKSKAKKTVDKHSDEYKIRRER
498	1	KAPPTACYAGAAPAPSQVKSKAKKTVDKHSDEYKIRRERNN
499	1	RLQKKVEQLSRELSTLRNLFKQLPEPLLASSGHCXXXXXXX
500	1	RDRGFGAPRFGGSRAGPLSGKKFGNPGEKLVKKKWNLDELP
501	1	CHDVEKDEKLIRLMEEIMSEKENKTIVFVETKRRCDELTRK
502	1	AMGIHGDKSQQERDWVLNEFKHGKAPILIATDVASRGLDVE
503	1	KAPILIATDVASRGLDVEDVKFVINYDYPNSSEDYIHRIGR
504	1	DYPNSSEDYIHRIGRTARSTKTGTAYTFFTPNNIKQVSDLI
505	1	RAGPLSGKKFGNPGEKLVKKKWNLDELPKFEKNFYQEHPDL
506	1	RTARSTKTGTAYTFFTPNNIKQVSDLISVLREANQAINPKL
507	1	IKQVSDLISVLREANQAINPKLLQLVEDRGSGRSRGRGGMK
508	1	GGFNTFRDRENYDRGYSSLLKRDFGAKTQNGVYSAANYTNG
509	1	KFGNPGEKLVKKKWNLDELPKFEKNFYQEHPDLARRTAQEV
510	1	SLTPLSTIKAFATQSGSQDLKALNTSYQSQLIKPSRMRKYP
511	1	RKRSRSSERGRSPKRLTDLDKAQLLEIAKANAAAMCAKAGV
512	1	KAGVPLPPNLKPAPPPTIEEKVAKKSGGATIEELTEKCKQI
513	1	NQAGDAAASARSLPNEEIVQKIEEVLSGVLDTELRYKPDLK
514	1	TEQAKQLVKSGAISAIKAETKNSGFKRSRTLEGKLKDPEKG
515	1	VRAQNGRTPEDERNLFIQQIKEGTLQSXXXXXXXXXXXXXX
516	1	LLDDYLEVAKHFKPHGFSSDKAKAGSSEWLAVDGLVSPSNN
517	1	MPWESDIWDINNQICTVKDIKAEPQPLSPASSSYSVSSPRS
518	1	DEAEAPSQKVTVTKLGQFRVKEEDESANSLRPGALFFSRIN
519	1	PGKRKKEMAKQKAAPEAKKQKVEGTEPTTAFNLFVGNLNFN
520	1	GYVDFESAEDLEKALELTGLKVFGNEIKLEKPKGKDSKKER
521	1	LSYSATEETLQEVFEKATFIKVPQNQNGKSKGYAFIEFASF
522	1	LVAHNDDPTDQMFVFFPEEPKVGIKTIKVYCQRMQEENITR
523	1	SNSCPAELPNIKREISETEAKALLKERQKKDNHNLIERRRR
524	1	KFARSDELVRHHNMHQRNMTKLQLALXXXXXXXXXXXXXXX
525	1	KKKTKKIFDIDEAEEGVKDLKIESDVQEPTEPEDDLDIMLG
526	1	SSSNPEYTTVSWLKDGTSLKKQNTFTLNLREVTKDQSGKYC
527	1	YETELADARRALDDTARERAKLQIELGKCKAEHDQLLLNYA
528	1	LQIELGKCKAEHDQLLLNYAKKESDLNGAQIKLREYEAALN
529	1	ESDLNGAQIKLREYEAALNSKDAALATALGDKKSLEGDLED
530	1	EYEAALNSKDAALATALGDKKSLEGDLEDLKDQIAQLEASL
531	1	GDLEDLKDQIAQLEASLAAAKKQLADETLLKVDLENRCQSL
532	1	RKHETRLVEVDSGRQIEYEYKLAQALHEMREQHDAQVRLYK
533	1	DLIWKNQNSWGTGEDVKVILKNSQGEEVAQRSTVFKTTIPE
534	1	VKVILKNSQGEEVAQRSTVFKTTIPEEEEEEEEAAGVVVEE
535	1	MWSVGCIFGELLTQKPLFPGKSEIDQINKVFKDLGTPSEKI
536	1	EKRYTCGEAPDYDRSQWLDVKFKLDLDFPNLPYLLDGKNKI
537	1	VKFKLDLDFPNLPYLLDGKNKITQSNAILRYIARKHNMCGE
538	1	YGYGQGAGTLSTDKGESLGIKHEEAPGHRPTTNPNASKFAQ
539	1	SKKESSLKKSRILLGKTGVIKEEPQQNMSQPEVKDPWNLSN
540	1	LGKTGVIKEEPQQNMSQPEVKDPWNLSNDEYYYPKQQGLRG
541	1	EPHRHEGVFICRGKEDALVTKNLVPGESVYGEKRVSISEGD
542	1	LVPGESVYGEKRVSISEGDDKIEYRAWNPFRSKLAAAILGG
543	1	VSISEGDDKIEYRAWNPFRSKLAAAILGGVDQIHIKPGAKV
544	1	NPFRSKLAAAILGGVDQIHIKPGAKVLYLGAASGTTVSHVS
545	1	HSIDGRVVEPKRAVAREESGKPGAHVTVKKLFVGGIKEDTE
546	1	EESGKPGAHVTVKKLFVGGIKEDTEEHHLRDYFEEYGKIDT
547	1	GGIKEDTEEHHLRDYFEEYGKIDTIEIITDRQSGKKRGFGF
548	1	FEEYGKIDTIEIITDRQSGKKRGFGFVTFDDHDPVDKIVLQ
549	1	QSGKKRGFGFVTFDDHDPVDKIVLQKYHTINGHNAEVRKAL
550	1	LAARPYSATAAAATGGMANVKAAPKIIDTGGGFILEEEEEE
551	1	YHQQHHQGPPPGGPGGRSEEKISDSEGFKANLSLLRRPGEK
552	1	AKYGEPGEVFINKGKGFGFIKLESRALAEIAKAELDDTPMR
553	1	PTGKIGPKKPLPDHVSIVEPKDEILPTTPISEQKGGKPEPP
554	1	IVEPKDEILPTTPISEQKGGKPEPPAMPQPVPTAXXXXXXX
555	1	TTSDKDDSLGSQQTNEQCAQKAEPTESCEQIAVQVNNGDAG
556	1	HNHGIQINSCSVRLVDIKKEKPFSNSKVECQAQARTHHNQA
557	1	SAPRSEPVINNDNPLESNDEKEGQEATCSRPQIVPEPMDFR
558	1	EGQEATCSRPQIVPEPMDFRKLSTFRESFKKRVIGQDHDFS
559	1	GRKANTRPLKRRRKRGPRIPKDENINFKQSELPVTCGEVKG
560	1	RDDRGPPQRPKLNLKPRSTPKEDDSSASTSQSTRAASIFGG
561	1	TVQSSNLYGIQISTTQKTVVKQGLEVKEAPSSNSGNRAAVQ
562	1	LYGIQISTTQKTVVKQGLEVKEAPSSNSGNRAAVQGDHPQL
563	1	DGTADQQRACPATQALEEHQKPPVSIKQERCDPESVISQSH
564	1	DHTNRGTTEPLQISQVSLISKDTEPVELNCNFSFSRKRKMS
565	1	GNALAQRFQPYCDSWSDVSLKSSRLSQEHLDLPCALESELT
566	1	VQIKTLEGEFSVTMWSSDEKKDIDHETVVEEQIIGENSPPD
567	1	PGIDLSDPKQLAEFARMKPRKIKEDDAPRTIACPHKGCTKM
568	1	IDLSDPKQLAEFARMKPRKIKEDDAPRTIACPHKGCTKMFR
569	1	GCNKKFAQSTNLKSHILTHAKAKNNQXXXXXXXXXXXXXXX
570	1	NKKFAQSTNLKSHILTHAKAKNNQXXXXXXXXXXXXXXXXX
571	1	GLEIKLCMLAKARESASAKIKEEEAAKDXXXXXXXXXXXXX
572	1	EKEEKRLRSQTKEPTPKQKLKEEPDREARAGVQADEDEDGD
573	1	DQRSASRDRRRRSKPLTRGAKEEHGGLIRSPRHEKKKKVRK
574	1	RNKSTESLQANVQRLKEYRSKLILFPRKPSAPKKGDSSAEE
575	1	VMPVRNVYKKEKARVITEEEKNFKAFASLRMARANARLFGI
576	1	VRNVYKKEKARVITEEEKNFKAFASLRMARANARLFGIRAK
577	1	DVLHQIFSKFGTVLKIITFTKNNQFQALLQYADPVSAQHAK
578	1	KKFKGDSRSAGVPSRVIHIRKLPIDVTEGEVISLGLPFGKV
579	1	VTEQGAELSNEERNLLSVAYKNVVGGRRSAWRVISSIEQKT
580	1	QRAIKRRPGLDFDDDGEGNSKFLRCDDDQMSNDKERFARSD
581	1	AKFKFPGRQKIHISKKWGFTKFNADEFEDMVAEKRLIPDGC
582	1	STGPSSRSPSTLLPKKPTAIKTEGKPAEVKKMTAKSVPADL
583	1	DQKSQKIMKKKESSSMLATVKEEVSGSSAAVTENADSDRIS
584	1	MEHDGQSLVKSTIFISPSSVKKEEAPQSEAPRVEECHHGRT
585	1	YSSFTLNSLNSSNVKLFKLIKTENPAEKLAEKKSPQEPTPS
586	1	KVVSQLLRQAMHEGLLMPVVKSEGGEDYTGATVIEPLKGYY
587	1	EIELKSPRGRRRIARDVNSIKKEIEEEKTEDKLKDNDTENK
588	1	SDSETEDALEKNLINEELSLKDELEKNENLNDDKLDEENPK
589	1	KDELEKNENLNDDKLDEENPKISAHILKENDRTQMQPLETL
590	1	ISAHILKENDRTQMQPLETLKLEVGENEQIVQIFGNKMEKT
591	1	LFQSGVSLMGVQMPNLDLKEKVEPEVLSTDTQTSPEPGTRM
592	1	SDRIIALDGDTKNSTFSEIFKKEHPDRFIECYIAEQNMVSI
593	1	CFECEQLLCAKCFEAHQWFLKHEARPLAELRNQSVREFLDG
594	1	RQEEPQSLQAAVRTDGFDEFKVRLQDLSSCITQGKDAAVSK
595	1	DGFDEFKVRLQDLSSCITQGKDAAVSKKASPEAASTPRDPI
596	1	VRLQDLSSCITQGKDAAVSKKASPEAASTPRDPIDVDLPEE
597	1	MAVVQSVPGAHPVPVYAFSIKGPSYGEDVSNTTTAQKRKCS
598	1	AFSIKGPSYGEDVSNTTTAQKRKCSQTQCPRKVIKMESEEG
599	1	SIKGPSYGEDVSNTTTAQKRKCSQTQCPRKVIKMESEEGKE
600	1	DVSNTTTAQKRKCSQTQCPRKVIKMESEEGKEARLARSSPE
601	1	GEVGATSALAPKIGPLGLSPKKVGDDIAKATGDWKGLRITV
602	1	IEKYIKEGKIVPVEITISLLKREMDQTMAANAQKNKFLIDG
603	1	QESKEKKVSENNETIKDNILKTEKSSEEDLSGKHDTVTVSS
604	1	DINIVLKQDMATEHPQAEVVKQESSMSESKVLGEVGKQDSS
605	1	SSSASLASAGESTGKKEVAEKSQINLIDKKWKPLQGVGNLA
606	1	PNAATSSAVEVKVLTTVPEMKPQGLRIEIKSKNKVRPGSLF
607	1	VVTAEPEPKIPDVAPIVSDQKPSVSKSGRKIKGRGTIRYHT
608	1	GHRKRASKSPRKTASQLSENKPVKTEPLRATMAQNENVVVQ
609	1	MKAKTTHLLPIQSTYSLANIKETGSSSSYHKREKNSESDQS
610	1	IQSTYSLANIKETGSSSSYHKREKNSESDQSTYSKYSDRSS
611	1	QHDEEVCLDEMRDALKEKVIKAVVPAKYLDEDTIYHLQPSG
612	1	CLDEMRDALKEKVIKAVVPAKYLDEDTIYHLQPSGRFVIGG
613	1	VRGLPWSCSADEVQRFFSDCKIQNGAQGIRFIYTREGRPSG
614	1	VKLALKKDRETMGHRYVEVFKSNNVEMDWVLKHTGPNSPDT
615	1	MGHRYVEVFKSNNVEMDWVLKHTGPNSPDTANDGFVRLRGL
616	1	ANNPQLKEGLQNMEARLAERKFMNPFNMPNLYQKLESDPRT
617	1	MDEEEEIATPPPPPPPKKETKPEPMEEDLPENKKQALKEKE
618	1	AVTNMNEHSSRSHSIFLINVKQENTQTEQKLSGKLYLVDLA
619	1	TGIVDISILTTGMSATSRKRKEELAEALKKLILSKGKTPAL
620	1	XXXXXXMALKDYALEKEKVKKFLQEFYQDDELGKKQFKYGN
621	1	TTLVNTNSKGPSNKKRGRSKKAHVLAASVEQATENFLEKGD
622	1	SIRSDKTLQDIVYKLVPGLFKDEMKRRRDFYAAYPLTEVPN
623	1	DEETLKAKKGIKEIKVNSSRKEDDFKQKQPSKKKRIIYDSD
624	1	NKKTGQPMINLYTDRETGKLKGEATVSFDDPPSAKAAIDWF
625	1	LGLHTVTLSDGTTAYVQQAVKGEKLLEGQVIQLEDGTTAYI
626	1	KAFRNIPGITLLNVSKLNILKLAPGGHVGRFCIWTESAFRK
627	1	KKIHRRVLKKNPLKNLRIMLKLNPYAKTMRRNTILRQARNH
628	1	FSQLLTCPYCDRGYKRFTSLKEHIKYRHEKNEDNFSCSLCS
629	1	ISSKKCISLIPVNGRPRTGLKTSQCSSPSLSASPGSPTRPQ
630	1	CSSPSLSASPGSPTRPQIRQKIENKPLQEQLSVNQIKTEPV
631	1	SLSASPGSPTRPQIRQKIENKPLQEQLSVNQIKTEPVDYEF
632	1	QIRQKIENKPLQEQLSVNQIKTEPVDYEFKPIVVASGINCS
633	1	AVDGNVIRQVLENNQANLASKEQETINASPIQQGGHSVISA
634	1	QLQVVPQNLKKENPVATNSCKSEKLPEDLTVKSEKDKSFEG
635	1	ENPVATNSCKSEKLPEDLTVKSEKDKSFEGGVNDSTCLLCD
636	1	DSTCLLCDDCPGDINALPELKHYDLKQPTQPPPLPAAEAEK
637	1	LCDDCPGDINALPELKHYDLKQPTQPPPLPAAEAEKPESSV
638	1	SVYQNSVYSVQEEPLNLSCAKKEPQKDSCVTDSEPVVNVIP
639	1	FPKKSKENPRNFSDNQLQEGKNVIGLQMGTNRGASQAGMTG
640	1	VEADRPGKLFIGGLNTETNEKALEAVFGKYGRIVEVLLMKD
641	1	ADAKDAARDMNGKSLDGKAIKVEQATKPSFESGRRGPPPPP
642	1	ARDMNGKSLDGKAIKVEQATKPSFESGRRGPPPPPRSRGPP
643	1	NEIGSSDENIQAELGRNRGPKLNAMLRLGVLQPEVYKQSLP
644	1	IICAFQLDTGLEYANSYNFAKKENNSPEHLKDEVSIIQSMG
645	1	SSLQHENSSLLLTKDRMNVEKAEFCNKSKQPGLARSQHNRW
646	1	NRWAGSKETCNDRRTPSTEKKVDLNADPLCERKEWNKQKLP
647	1	SGSSEKIDLLASDPHEALICKSERVHSKSVESNIEDKIFGK
648	1	ALICKSERVHSKSVESNIEDKIFGKTYRKKASLPNLSHVTE
649	1	TNKLKRKRRPTSGLHPEDFIKKADLAVQKTPEMINQGTNQT
650	1	PNCTELQIDSCSSSEEIKKKKYNQMPVRHSRNLQLMEGKEP
651	1	NTSELKEFVNPSLPREEKEEKLETVKVSNNAEDPKDLMLSG
652	1	KEFVNPSLPREEKEEKLETVKVSNNAEDPKDLMLSGERVLQ
653	1	KVTFECEQKEENQGKNESNIKPVQTVNITAGFPVVGQKDKP
654	1	KHWKSRENNNNNEKVLDLEPKAVTDQTVSKKNKRKNKATCG
655	1	NNNEKVLDLEPKAVTDQTVSKKNKRKNKATCGTVGDDNEEA
656	1	SPKKKEKCEYKKKAKNPKSPKVQAVKDWANQRCSSPKGSAR
657	1	DESISDGPSKVTLEARNSSEKLPTELSKEEPSTKNTTADKL
658	1	EKLPTELSKEEPSTKNTTADKLAIKLGFSLTPSKGKTSGTT
659	1	TELSKEEPSTKNTTADKLAIKLGFSLTPSKGKTSGTTSSSS
660	1	SCVVNRSTDNQRQQQLNDVVKNSSTIIQNPVETPKKDYSLL
661	1	KIAFKLLELTSSYSPDVSDYKEGRILSHNPETQQVDIEILS
662	1	QVPVNQVFGQDEMIDVIGVTKGKGYKGVTSRWHTKKLPRKT
663	1	VARAGQKGYHHRTEINKKIYKIGQGYLIKDGKLIKNNASTD
664	1	KFIDTTSKFGHGRFQTMEEKKAFMGPLKKDRIAKEEGAXXX
665	1	KFGHGRFQTMEEKKAFMGPLKKDRIAKEEGAXXXXXXXXXX
666	1	FQTMEEKKAFMGPLKKDRIAKEEGAXXXXXXXXXXXXXXXX
667	1	QQKPYPSPKTIEDLATQLNLKTSTVINWFHNYRSRIRRELF
668	1	KKPSAAPEAGASALPNPPALKKEAQDAPGLDPQGAADCAQG
669	1	DHWWSAVQPERRNAASSEEAKAEETGGGKEKGSGGSGGGSQ
670	1	LTCNVSLEYEKTEVNSGFFYKSAEEREKLVKAERKFIEDRV
671	1	DPRLYFDDTCVVPERLEGKVKQEPTMYREGPPYQRRGSLQL
672	1	VTTPTMASIPPRIKVEPASEKDPESLRQSAREKEEHTQEEG
673	1	ASNFKKANMASSSQRKRMSPKPELTEEQKQEIREAFDLFDA
674	1	LMPSPIMHPLILNPRHSVDFKQSRLSEDGLHREGKPINLSH
675	1	DAGSDSTKRSRWMEKELGLYKSDTELLGLSAQDLRDPGSVI
676	1	EKDKEYKPHSIPLRQSVQPSKFNSYGRRAKRLQPDPEPTEE
677	1	EEDIEKNPELKKLQIYGAGPKMMGLGLMAKDKTLRKKDKEG
678	1	DKTLRKKDKEGPECPPTVVVKEELGGDVKVESTSPKTFLES
679	1	EELGGDVKVESTSPKTFLESKEELSHSPEPCTKMTMRLRRN
680	1	IKKVIGQKFVYKFVSFPEILKMDPHAVEISRESLLLQDSDC
681	1	RMEESFSSKYVPKYVPLADVKSEKTKKGRSIPVWIKILLFV
682	1	RPKEAPEPMELDGPKGTGYIKTELISVSEVHPSRLQTTDNL
683	1	AFGDELFSVFEGDSTTAAGTKKDKEKDKGKWKGPPGSADKA
684	1	SKESLKNSATEAAKPAKPDEKGEMQVVPVLVHLLSAISSVR
685	1	TCSADKKQIKDKSHVKMGKVKIESETSEKKKSTLPPFDDIV
686	1	KARDLRGKKKEELLKQLDDLKVELSQLRVAKVTGGAASKLS
687	1	LASFGLSARDLDELSRYPEDKITPENLPQILLQLKRRRTEE
688	1	SRYPEDKITPENLPQILLQLKRRRTEEGPTLSYGRDGRSAT
689	1	RDGERCRDDSFFGETSHNYHKFDSEYERMGRGPGPLQERSL
690	1	EYERMGRGPGPLQERSLFEKKRGAPPSSNIEDFHGLLPKGY
691	1	PALVFGKPVRVHLSQKYKRIKKPEGKPDQKFDQKQELGRVI
692	1	RVHLSQKYKRIKKPEGKPDQKFDQKQELGRVIHLSNLPHSG
693	1	SQKYKRIKKPEGKPDQKFDQKQELGRVIHLSNLPHSGYSDS
694	1	GRVIHLSNLPHSGYSDSAVLKLAEPYGKIKNYILMRMKSQA
695	1	NLPHSGYSDSAVLKLAEPYGKIKNYILMRMKSQAFIEMETR
696	1	QAFIEMETREDAMAMVDHCLKKALWFQGRCVKVDLSEKYKK
697	1	AFIEMETREDAMAMVDHCLKKALWFQGRCVKVDLSEKYKKL
698	1	AVKKDGSASAAAKKKLKKVDKIEELDQENEAALENGIKNEE
699	1	KVDKIEELDQENEAALENGIKNEENTEPGAESSENADDPNK
700	1	AKNTHCSSLPHYQKLKKFLNKLAEERRQKKETXXXXXXXXX
701	1	GINQLPNVIQALEKHEGKHQKLLLAVFVTPLTDLRSDFSKF
702	1	HHGEQCLYSSAYDPPRQIAIKSPAPGALGQSPLQPFPRAEQ
703	1	GSGKNDHAEKVAEKLEALSVKEETKEDAEEKQXXXXXXXXX
704	1	ESNKRKSNFSNSADDIKSKKKREQSNDIARGFERGLEPEKI
705	1	GDLMFLMKWKDTDEADLVLAKEANVKCPQIVIAFYEERLTW
706	1	VIAFYEERLTWHAYPEDAENKEKETAKSXXXXXXXXXXXXX
707	1	SSSEDEEEYVVEKVLDRRVVKGQVEYLLKWKGFSEEHNTWE
708	1	KKMKEGENNKPREKSESNKRKSNFSNSADDIKSKKKREQSN
709	1	TLKTLRQVEVINFGDCLVRSKGAVAIADAIRGGLPKLKELN
710	1	ADVSTFLAFPSPEKLLRLGPKSSVLIAQQTDTSDPEKVVSA
711	1	SSSFNSNTFLTRLLVHMGLLKSEDKVKAIANLYGPLMALNH
712	1	DFGAQREEGRSRSEYLNRLKKDLAIYYSYGDFLLGKLMDLF
713	1	QTGNSETATPTNVDLPQVIPKSENSSQPAKKAKGAAKTKQQ
714	1	QSKKGTEEKKKPSDFKKKVIKMEQQYESSSDGTEKLPEREE
715	1	PKGTVIVQPEPVLNEDKDDFKGPEFRSRSKMKTENLKKRGE
716	1	RAMDAVNKEKNTKEHKVIDAKFETKARKGEKPCALEKKDIS
717	1	ADCQEVPQDKDGYKSCGLNPKLEKCGLGQENSDNEHLVENE
718	1	HRKTVGVEPAADGKGVVVVIKRRSGQRKPATSYVRTTINKN
719	1	EGNALLRRLVRIGVLDEGKMKLDYILGLKIEDFLERRLQTQ
720	1	PFKELLLAEKWAKMNKLPFPKIDPYVFDREGLKECYVFKPK
721	1	QDKDIWREASSAESVSQVTAKEELLPTAETKASFFNLRSPY
722	1	EDWNAAKRKRLSDSIMNLNVKKEALLAGMVDSVPKGKQDST
723	1	SAESVSQVTAKEELLPTAETKASFFNLRSPYNSHMGNNASR
724	1	SRPHSANGEVYGLLGSVLTIKKESEXXXXXXXXXXXXXXXX
725	1	SQQIRQSLKEQGYALSHDSLKVEKDLRCYGVASSHLKTLLK
726	1	LRCYGVASSHLKTLLKKSKVKDQKPDTNLPDVTKNLIRDRF
727	1	YGVASSHLKTLLKKSKVKDQKPDTNLPDVTKNLIRDRFAES
728	1	ESTQEHSERALSEQILMVKIKSEPCDDLQIPNTNVHLSHDA
729	1	LGMAPAVQRSAPALPVSEDFKSEPVSPQDFSFSKNGLLSRL
730	1	YLADDSDRSHRNNEMALLESKNLCMVPKKRKLYTEPLENPF
731	1	KAYEKILFTEATRILFFNTPKKMTDYAKKRGWVLGPNNYYS
732	1	XMASMGTLAFDEYGRPFLIIKDQDRKSRLMGLEALKSHIMA
733	1	VNAVLTVADMERRDVDFELIKVEGKVGGRLEDTKLIKGVIV
734	1	LTVADMERRDVDFELIKVEGKVGGRLEDTKLIKGVIVDKDF
735	1	DAKIAILTCPFEPPKPKTKHKLDVTSVEDYKALQKYEKEKF
736	1	FEPPKPKTKHKLDVTSVEDYKALQKYEKEKFEEMIQQIKET
737	1	KPKTKHKLDVTSVEDYKALQKYEKEKFEEMIQQIKETGANL
738	1	RDRIKRAFLIEEQKIVVKVLKAQAQSQKAKXXXXXXXXXXX
739	1	AAEQYTPKAKYHGNVMLLRAKTGGAYGEDLGADYNLSQVCD
740	1	RMRRYIKNPRIVLLDSSLEYKKGESQTDIEITREEDFTRIL
741	1	MRRYIKNPRIVLLDSSLEYKKGESQTDIEITREEDFTRILQ
742	1	GRLEPLYERVGAPALRPLVIKQEPREEDEAKQLALAGLFPY
743	1	TEDGEEDEEMIESIENLEDLKGHSVREWVSMAGPRLEIHHR
744	1	DKGLVNRGRGQAISRGPGLVKQEDFRDKMMGRREDSREKMN
745	1	KPPPVQQTVDYGHGRDISTNKVEQIPYGERITLRPDPLPER
746	1	RDREPYFDRQSNVIADHRDFKRDRETHRDRDRDRGVIDYDR
747	1	GGMEGGTAVATSSLTADNDFKPVGIGLPHSENNQDKGLPRP
748	1	KEDIFRRFPVAPLIPYPLITKEDINAIEMEEDKRDLISREI
749	1	LIPYPLITKEDINAIEMEEDKRDLISREISKFRDTHKKLEE
750	1	EREREREREREREREREKDKKRDREEDEEDAYERRKLERKL
751	1	ENSPDQQQPEEHRPKIGLSLKLGASNSPGQPNSVKRKKLPV
752	1	LSLKLGASNSPGQPNSVKRKKLPVDSVFNKFEDEDSDDVPR
753	1	SPGQPNSVKRKKLPVDSVFNKFEDEDSDDVPRKRKLVPLDY
754	1	DSDDVPRKRKLVPLDYGEDDKNATKGTVNTEEKRKHIKSLI
755	1	SSPLNSPLDRSGIDITDFQAKREKVDSQYPPVQRLMTPKPV
756	1	SEPQLLWDCDNESENSRSMPKLEIFEKIESQRIISGRISGY
757	1	TEPKKAAAQNSPEDEGLLIVKIEEEEFIHGQDTCLQRSELL
758	1	DDFIDLVIWGHEHECKIAPTKNEQQLFYISQPGSSVVTSLS
759	1	DEDEEDGEVFKTPRAPPAPPKPEPGEAPGASQCMPLKLRFK
760	1	CRLEGGGGPAGGFEDEGEDKKVRGEGPGEAGGPLTPRRVSS
761	1	MTDFDRFKVMKAKKMRNRIIKNEVKKLQKAALLKASPKKAP
762	1	VCKILGSGISSSSVLHGMVFKKETEGDVTSVKDAKIAVYSC
763	1	VKDAKIAVYSCPFDGMITETKGTVLIKTAEELMNFSKGEEN
764	1	AAVTVLRVDQIIMAKPAGGPKPPSGKKDWDDDQNDXXXXXX
765	1	LRVDQIIMAKPAGGPKPPSGKKDWDDDQNDXXXXXXXXXXX
766	1	WQPERQVPFNEVRLPPPPDIKKEISEGDEVEVYSRANDQEP
767	1	CERNQCGKVLSLKHSLSQNVKFPIGEKANTCTEFGKIFTQR
768	1	QDNQDKLKIIKRGHECDAFGKNFNLNMNFVPLRKSNSEGDL
769	1	HECDAFGKNFNLNMNFVPLRKSNSEGDLDGLILKHHLDLLI
770	1	SKDSSGTKPANKRPMSSPEMKSAPKKSKADGQXXXXXXXXX
771	1	TIGNKMYVFGGWVPLVMDDVKVATHEKEWKCTNTLACLNLD
772	1	ENYSHLLSVGYQIPKSEAAFKLEQGEGPWMLEGEAPHQSCS
773	1	AEGKSRGCAVVEFKMEESMKKAAEVLNKHSLSGRPLKVKED
774	1	ESMKKAAEVLNKHSLSGRPLKVKEDPDGEHARRAMQKVMAT
775	1	MKKAAEVLNKHSLSGRPLKVKEDPDGEHARRAMQKVMATTG
776	1	XXXXMAAGVEAAAEVAATEIKMEEESGAPGVPSGNGAPGPK
777	1	RLGSTVFVANLDYKVGWKKLKEVFSMAGVVVRADILEDKDG
778	1	AVQAISMFNGQLLFDRPMHVKMDERALPKGDFFPPERPQQL
779	1	GMGNIGPAGMGMEGIGFGINKMGGMEGPFGGGMENMGRFGS
780	1	KMEEESGAPGVPSGNGAPGPKGEGERPAQNEKRKEKNIKRG
781	1	GRFGSGMNMGRINEILSNALKRGEIIAKQGGGGGGGSVPGI
782	1	NMGRINEILSNALKRGEIIAKQGGGGGGGSVPGIERMGPGI
783	1	GGSFAGSFGGAGGHAPGVARKACQIFVRNLPFDFTWKMLKD
784	1	GVARKACQIFVRNLPFDFTWKMLKDKFNECGHVLYADIKME
785	1	TWKMLKDKFNECGHVLYADIKMENGKSKGCGVVKFESPEVA
786	1	RKEKNIKRGGNRFEPYANPTKRYRAFITNIPFDVKWQSLKD
787	1	HVLYADIKMENGKSKGCGVVKFESPEVAERACRMMNGMKLS
788	1	PYANPTKRYRAFITNIPFDVKWQSLKDLVKEKVGEVTYVEL
789	1	TKRYRAFITNIPFDVKWQSLKDLVKEKVGEVTYVELLMDAE
790	1	VNREIVSGMKYIQHTYRKGVKIDKTDYMVGSYGPRAEEYEF
791	1	EIVSGMKYIQHTYRKGVKIDKTDYMVGSYGPRAEEYEFLTP
792	1	PEGKITGEAFVQFASQELAEKALGKHKERIGHRYIEVFKSS
793	1	YIEVFKSSQEEVRSYSDPPLKFMSVQRPGPYDRPGTARRYI
794	1	KTQELETTQKHLQETKLQLVKEEYITSALESTEEKLHDAAS
795	1	SFKLFYHFKEHMKSHSTESFKCEICNKRYLRESAWKQHLNC
796	1	HFKEHMKSHSTESFKCEICNKRYLRESAWKQHLNCYHLEEG
797	1	CTVSKEPHPSEKPFTCKEEQKNFQATLGGCQQKAIHSKRKT
798	1	CGDCGFTCKQSRCMQQHRRLKHEGVKPHQCPFCDFSTTRRY
799	1	HCALCDYRTFSNTTLLFHKRKAHGYVPGDQAWQLRYASQEP
800	1	EPSLANGAFMPKKSIKKLVLKNLNNSNLFSPVNRDSENLAS
801	1	HQQDGDEDSLVSHFYTNPIAKPIPQTPESAGNKHSNSNSVD
802	1	CLTIPPRFSIAPSSLDPSNRKPLTVLNKGLENPLPERPREK
803	1	ALSSSKQSSSSRDDNMFQIGKMRYVSVRDFKGKVLIDIREY
804	1	PSGRFTMNMLVDIFLGSKSAKIQSGIFGKGSAYSRHNAERL
805	1	VDFMETENSSSVKKQKALVAKVSQREEMVKKCLGELTEVCK
806	1	PDFLQTPKEVVCTTQNTPTVKKSRDTALKKLEFSSSPDSLS
807	1	RSAAEELDEEIPVSSHYFASKTRNERKRKKMPASQRSKRRK
808	1	SHFVRVSTAQKSKKGKRNFFKAQLYTTNTVKTDLPPPSSES
809	1	KSKKGKRNFFKAQLYTTNTVKTDLPPPSSESEQIDLTEEQK
810	1	VPQNNLQEQLERHSARTLNNKLSLSKPKFSGFTFKKKTSSD
811	1	EQLERHSARTLNNKLSLSKPKFSGFTFKKKTSSDNNVSVTN
812	1	ASSSSSKCLSTLKDLDTSDRKEDVLSTSKDLLSKPEKMSMQ
813	1	DLDTSDRKEDVLSTSKDLLSKPEKMSMQELNPETSTDCDAR
814	1	TSDRKEDVLSTSKDLLSKPEKMSMQELNPETSTDCDARQIS
815	1	ARTLNNKLSLSKPKFSGFTFKKKTSSDNNVSVTNVSVAKTP
816	1	RPDSLDGPMEGDSCPTGNSMKELNFSHLPSNSVSPGDCLLT
817	1	SHLPSNSVSPGDCLLTTTLGKTGFSATRKNLFERPLFNTHL
818	1	SPGDCLLTTTLGKTGFSATRKNLFERPLFNTHLQKSFVSSN
819	1	NTHLQKSFVSSNWAETPRLGKKNESSYFPGNVLTSTAVKDQ
820	1	THLQKSFVSSNWAETPRLGKKNESSYFPGNVLTSTAVKDQN
821	1	LGKKNESSYFPGNVLTSTAVKDQNKHTASINDLERETQPSY
822	1	NESSYFPGNVLTSTAVKDQNKHTASINDLERETQPSYDIDN
823	1	TFKKKTSSDNNVSVTNVSVAKTPVLRNKDVNVTEDFSFSEP
824	1	VTEDFSFSEPLPNTTNQQRVKDFFKNAPAGQETQRGGSKSL
825	1	TESSEGTVSLLRSHKNLFLSKLQHGTQQQDLNKKERRVGTP
826	1	QSTKKKKESRRATESRIPVSKSQPVTPEKHRARKRQAWLWE
827	1	EEEDEDENIEVVYSKAASVPKVETVKSDNKDDDIDIDAIXX
828	1	DENIEVVYSKAASVPKVETVKSDNKDDDIDIDAIXXXXXXX
829	1	GKNHKMRIIAFVGSPVEDNEKDLVKLAKRLKKEKVNVDIIN
830	1	GRVEALQQPYVEALLSYTRIKRPQDQLRFPRMLMKLVSLRT
831	1	SAPTLEDHFNKTILPKVMQVKNFGRSGRTKYTHLVDQDTTS
832	1	DTTSFDSAWGQESAQNTKFFKQKAAGVRDVFERPSAKKRKT
833	1	YAPMESSDEEDEEFQFIKKAKEQEAEPEEQEEDSSSDPRLR
834	1	TVTTEKTYTSTSNNSISGSLKRLEDTTARFTNANFQEVSAH
835	1	QIKRNTNSVPETAPAAIPETKRNAEFLTCNIPTSNASNNMV
836	1	LTNSFQPSLLGRKILAAIIMKKDSEDMGVVVSLGTGNRCVK
837	1	YRKDVMLDHQRRHLEGVRRVKREDLEAGGENLVRYKKEPSG
838	1	SFQQKSRQKDQCENPIQVRVKKEETNFSHRTGKDSEVSGSN
839	1	EKAFRRLSAYRLHRETHAKKKFLELNQYRAALTYSSGFDHH
840	1	KDFAYRSAFIVHKKKHAMKRKPEGGPSFSQDTVFQVPQSSH
841	1	EGGPSFSQDTVFQVPQSSHSKEEPYKCSQCGKAFRNHSFLL
842	1	HTRAAQAERSPPARSSSQDTKLRLQKLKPSEEMPLEDCKEA
843	1	DTKLRLQKLKPSEEMPLEDCKEACSQSSRLTGLQDISIGKK
844	1	CKEACSQSSRLTGLQDISIGKKCHKCSICGKTFNKSSQLIS
845	1	SNTQVVLLSATMPSDVLEVTKKFMRDPIRILVKKEELTLEG
846	1	SDVLEVTKKFMRDPIRILVKKEELTLEGIRQFYINVEREEW
847	1	TEKMHARDFTVSAMHGDMDQKERDVIMREFRSGSSRVLITT
848	1	HKFAGDKGYLTKEDLRVLMEKEFPGFLENQKDPLAVDKIMK
849	1	KKGAKKKVVDPFSKKDWYDVKAPAMFNIRNIGKTLVTRTQG
850	1	RIRVRRGGRKRPVPKGATYGKPVHHGVNQLKFARSLQSVAE
851	1	MADEKPKEGVKTENNDHINLKVAGQDGSVVQFKIKRHTPLS
852	1	KPETEAARAQPTPSSSATQSKPTPVKPNYALKFTLAGHTKA
853	1	SKPTPVKPNYALKFTLAGHTKAVSSVKFSPNGEWLASSSAD
854	1	AFKRSRNTDEMVELRILLQSKNAGAVIGKGGKNIKALRTDY
855	1	GGGRKAIIIFVPVPQLKSFQKIQVRLVRELEKKFSGKHVVF
856	1	ACIASRPGQCGRADGYVLEGKELEFYLRKIKARKGKXXXXX
857	1	KELGITALHIKLRATGGNRTKTPGPGAQSALRALARSGMKI
858	1	FVHVTDLSGKETICRVTGGMKVKADRDESSPYAAMLAAQDV
859	1	HVTDLSGKETICRVTGGMKVKADRDESSPYAAMLAAQDVAQ
860	1	RRDQKWHDKQYKKAHLGTALKANPFGGASHAKGIVLEKVGV
861	1	RQKDVKDGKYSQVLANGLDNKLREDLERLKKIRAHRGLRHF
862	1	MQNPRQYKIPDWFLNRQKDVKDGKYSQVLANGLDNKLREDL
863	1	PTWLKLTSDDVKEQIYKLAKKGLTPSQIGVILRDSHGVAQV
864	1	MPKGKKAKGKKVAPAPAVVKKQEAKKVVNPLFEKRPKNFGI
865	1	NYNDRYDEIRRHWGGNVLGPKSVARIAKLEKAKAKELATKL
866	1	KFGATLEIVTDKSQEGSQFVKGFGGIGGILRYRVDFQGMEY
867	1	XXXXXXXMKLNISFPATGCQKLIEVDDERKLRTFYEKRMAT
868	1	XXXXXXXXMSGRGKGGKGLGKGGAKRHRKVLRDNIQGITKP
869	1	MSGRGKGGKGLGKGGAKRHRKVLRDNIQGITKPAIRRLARR
870	1	GKGGAKRHRKVLRDNIQGITKPAIRRLARRGGVKRISGLIY
871	1	KVFLENVIRDAVTYTEHAKRKTVTAMDVVYALKRQGRTLYG
872	1	VFHTNRGPIKFNVWDTAGQEKFGGLRDGYYIQAQCAIIMFD
873	1	EMVGSMVGVYNGKTFNQVEIKPEMIGHYLGEFSITYKPVKH
874	1	LLQRKQMVIDVLHPGKATVPKTEIREKLAKMYKTTPDVIFV
875	1	KTKKSLESINSRLQLVMKSGKYVLGYKQTLKMIRQGKAKLV
876	1	NENMVAKVDEVKSTIKFQMKKVLCLAVAVGHVKMTDDELVY
877	1	RKLCLNICVGESGDRLTRAAKVLEQLTGQTPVFSKARYTVR
878	1	ASGNYATVISHNPETKKTRVKLPSGSKKVISSANRAVVGVV
879	1	GNHQHIGKPSTIRRDAPAGRKVGLIAARRTGRLRGTKTVQE
880	1	PAGRKVGLIAARRTGRLRGTKTVQEKENXXXXXXXXXXXXX
881	1	FDIAVDGEPLGRVSFELFADKVPKTAENFRALSTGEKGFGY
882	1	CQGGDFTRHNGTGGKSIYGEKFEDENFILKHTGPGILSMAN
883	1	XXXXMSDQEAKPSTEDLGDKKEGEYIKLKVIGQDSSEIHFK
884	1	DQEAKPSTEDLGDKKEGEYIKLKVIGQDSSEIHFKVKMTTH
885	1	KEGEYIKLKVIGQDSSEIHFKVKMTTHLKKLKESYCQRQGV
886	1	GEYIKLKVIGQDSSEIHFKVKMTTHLKKLKESYCQRQGVPM
887	1	KVIGQDSSEIHFKVKMTTHLKKLKESYCQRQGVPMNSLRFL
888	1	ECATQALEKYNIEKDIAAHIKKEFDKKYNPTWHCIVGRNFG
889	1	LFHPNVYPSGTVCLSILEEDKDWRPAITIKQILLGIQELLN
890	1	XXXMSGIALSRLAQERKAWRKDHPFGFVAVPTKNPDGTMNL
891	1	PTKNPDGTMNLMNWECAIPGKKGTPWEGGLFKLRMLFKDDY
892	1	TKNPDGTMNLMNWECAIPGKKGTPWEGGLFKLRMLFKDDYP
893	1	ETQQPPAAPPAAPALSAADTKPGTTGSGAGSGGPGGLTSAA
894	1	YLERREREGKFKGRGNDRREKLQSFDSPERKRIKYSRETDS
895	1	PERKRIKYSRETDSDRKLVDKEDIDTSSKGGCVQQATGWRK
896	1	NRREESTHDHTIERPAFGIQKGEFEHSETREGETQGVAFEH
897	1	GSQEERFAPGWNRDYPPPPLKSHAQERHSGNFPGRDSLPFD
898	1	ARDAQRDLQDQDYRTGPSEEKPSRLIRLSGVPEDATKEEIL
899	1	GVTRFQENASEGKAPAEDVFKKPLPPTVKKEESPPPPKVVN
900	1	EEEEEEEQTPPPQPRTAQPQKREEQTKKENEEDKLTDWNKL
901	1	PRTAQPQKREEQTKKENEEDKLTDWNKLACLLCRRQFPNKE
902	1	IKHQQLSDLHKQNLEIHRKIKQSEQELAYLERREREGKFKG
903	1	YLNSGNANEAVNGVREMRAPKHFLPEMLSKVIILSLDRSDE
904	1	ETLRKTVEDYFCFCYGKALGKSTVVPVPYEKMLRDQSAVVV
905	1	FCFCYGKALGKSTVVPVPYEKMLRDQSAVVVQGLPEGVAFK
906	1	YDLATLKWILENKAGISFIIKRPFLEPKKHVGGRVMVTDAD
907	1	VMVTDADRSILSPGGSCGPIKVKTEPTEDSGISLEMAAVTV
908	1	ESSESRMVVTFLMSALESMCKELAKSKAEVACIAVYETDVF
909	1	GIPRLERILLAKERIRFVIKKHELLNSTREDLQLDKPASGV
910	1	RFVIKKHELLNSTREDLQLDKPASGVKEEWYARITKLRKMV
911	1	HELLNSTREDLQLDKPASGVKEEWYARITKLRKMVDQLFCK
912	1	KMVDQLFCKKFAEALGSTEAKAVPYQKFEAHPNDLYVEGLP
913	1	FCKKFAEALGSTEAKAVPYQKFEAHPNDLYVEGLPENIPFR
914	1	PELLTHSTTEVTQPRTNTPVKEDWNVRITKLRKQVEEIFNL
915	1	KFVVKKPELVISYLPPGMASKINTKALQSPKRPRSPGSNSK
916	1	KKPELVISYLPPGMASKINTKALQSPKRPRSPGSNSKVPEI
917	1	ISYLPPGMASKINTKALQSPKRPRSPGSNSKVPEIEVTVEG
918	1	NPQTSAVRTPTQTNGSNVPFKPRGREFSFEAWNAKITDLKQ
919	1	RNKAKIKFIIKKPEMFETAIKESTSSKSPPRKINSSPNVNT
920	1	KPEMFETAIKESTSSKSPPRKINSSPNVNTTASGVEDLNII
921	1	VEDLNIIQVTIPDDDNERLSKVEKARQLREQVNDLFSRKFG
922	1	QVNDLFSRKFGEAIGMGFPVKVPYRKITINPGCVVVDGMPP
923	1	SQLEVPATEEIKETDGSSQIKQEPDPTWXXXXXXXXXXXXX
924	1	QPKRIENAKILIANTGMDTDKIKIFGSRVRVDSTAKVAEIE
925	1	KEEGEPKKTEAPAAPAAQETKSDGAPASDSKPGSSEAAPSS
926	1	LSKKKKGYNVNDEKAKEKDKKAEGAATEEEGTPKESEPQAA
927	1	GKAEEKEGEKDAAAAKEEAPKAEPEKTEGAAEAKAEPPKAP
928	1	AAKEEAPKAEPEKTEGAAEAKAEPPKAPEQEQAAPGPAAGG
929	1	NIEDATEKGGEKKEAVAAEVKNEEEDQKEDEEDQNEEKGEA
930	1	SFSGYKIYPGHGRRYARTDGKVFQFLNAKCESAFLSKRNPR
931	1	PGHGRRYARTDGKVFQFLNAKCESAFLSKRNPRQINWTVLY
932	1	KSEGGKRKADSDSEDKGEESKPKKKKEESEKPRGFARGLEP
933	1	RGQEQLLENIKRKVTSVSTLKSEDIKIRQDSVTKLLTDVQL
934	1	KLIQFLISLVQSNRILGVKRKIPLMLNDSGSAHSMPKYSRQ
935	1	GVKRKIPLMLNDSGSAHSMPKYSRQFSLEHVHGSGPYSAPS
936	1	RQLNMYGFRKVVHIEQGGLVKPERDDTEFQHPCFLRGQEQL
937	1	FIQNVPLEDRVRGPKGPEEKKDCEVVMMIGLPGAGKTTWVT
938	1	DCEVVMMIGLPGAGKTTWVTKHAAENPGKYNILGTNTIMDK
939	1	GLPGAGKTTWVTKHAAENPGKYNILGTNTIMDKMMVAGFKK
940	1	KHAAENPGKYNILGTNTIMDKMMVAGFKKQMADTGKLNTLL
941	1	TLLQRAPQCLGKFIEIAARKKRNFILDQTNVSAAAQRRKMC
942	1	EVAECFDEITYVELQKEEAQKLLEQYKEESKKALPPEKKQN
943	1	DEITYVELQKEEAQKLLEQYKEESKKALPPEKKQNTGSKKS
944	1	CTFRFPSTNIKITFTALSSEKREKQEASESPVKAVQPHISP
945	1	SLPTKRHNGDQPEQPELKRIKTEDGEGIVIALSVDTPPAAV
946	1	RRRAEDKDEGIGSPDIWEDEKAEDLRREMIELRQQLDKERS
947	1	SRQNLDTIVQAIQHIEGTQEKQELEEEQRRAVIVKPVRSCP
948	1	RQQINEMHLLIQQAREMPLLKSEVAAGVKKSGPLPSAERLE
949	1	NPFRMFLPSLGHRAPVSQAAKFDPSTKIYEISNRWKLAQVQ
950	1	KEFTPYDYSQSDFKAFAGNSKSKVSSQFDPNKQTPSGKKCI
951	1	QFDPNKQTPSGKKCIAAKKIKQSVGNKSMSFPTGKSDRGFR
952	1	IAAKKIKQSVGNKSMSFPTGKSDRGFRYNWPQRXXXXXXXX
953	1	ARLEQNGSPLGRGRLGSTGAKMQGVPLKHSGHLMKTNLRKG
954	1	EPVLGDVRESTAFSRSLLPVKPVEIEIETPEQAKTRERSEK
955	1	SKAKSKARREEEEEDAFEDEKPPKKSLLSKVSQGKRKRGCS
956	1	SHPGGSADGPAKKKVAKVTVKSENLKVIKDEALSDGDDLRD
957	1	GPAKKKVAKVTVKSENLKVIKDEALSDGDDLRDFPSDLKKA
958	1	GKTIKLSGFSDILKVRAAEFKIDFPTRHDWDSFFRDAKDMN
959	1	KTLEYKIEILEKTTTIYEEDKRNLQQELETQNQKLQRQFSD
960	1	FSDKRRLEARLQGMVTETTMKWEKECERRVAAKQLEMQNKL
961	1	KECERRVAAKQLEMQNKLWVKDEKLKQLKAIVTEPKTEKPE
962	1	NKLWVKDEKLKQLKAIVTEPKTEKPERPSRERDREKVTQRS
963	1	WVKDEKLKQLKAIVTEPKTEKPERPSRERDREKVTQRSVSP
964	1	SVASCISEWEQKIPTYNTPLKVTSIARRRQQEPGQSKTCIV
965	1	KCEKYMLTHQELASDGEIETKLIKGDIYKTRGGGQSVQFTD
966	1	KYMLTHQELASDGEIETKLIKGDIYKTRGGGQSVQFTDIET
967	1	DIYKTRGGGQSVQFTDIETLKQESPNGSRKRRSSTVAPAQP
968	1	AVEMRAGSQLGPGYQHHAQPKRKKPXXXXXXXXXXXXXXXX
969	1	LTHLRVQVVDEEGDQQHQEGKRLRRVACTCPNCKEGGGRGT
970	1	QCYRDMGARHRARAHSIQIMKVEEIAASKCRRPAVKQFHDS
971	1	DVLAGMSGKAIKGKVGKPKVKKLQLEETMPSPYGRRIIPEI
972	1	VLAGMSGKAIKGKVGKPKVKKLQLEETMPSPYGRRIIPEIT
973	1	LEETMPSPYGRRIIPEITAMKADASKKLLKKKKGDLDTAAV
974	1	IIPEITAMKADASKKLLKKKKGDLDTAAVKVEFDEEFSGAP
975	1	EYTFSPGKSKATPEKSLHDKKSQDFGNLFSFPSYSQKSEDD
976	1	LHDKKSQDFGNLFSFPSYSQKSEDDSAKFDSNEEDSASVFS
977	1	DSASVFSPSFGLKQTDKVPSKTVAAKKGKPSSDTVPKPKRA
978	1	KHSFKQTWMNNMMKTSEAKIKHFDGEDYTCITFQPDLSKFK
979	1	VGGGNGALTWVTLFDQNNAAKKEESETANKNDSSKKLSVER
980	1	GGGNGALTWVTLFDQNNAAKKEESETANKNDSSKKLSVERV
981	1	VDYVVDQVVGKLIEVVKKKNKAGVSVKPFQVKNHIWVFINC
982	1	HNWPSLLKHGFLEEFITPIVKASKNKQELSFYSIPEFDEWK
983	1	EDHLMIHRHKHEMTLKFPSIKTDNMLSDQTPTPTRFLKNCE
984	1	REQAKSSKDTSRKLGEGRLPKEEKAPPPKAAFKEPKMALKE
985	1	EKAPPPKAAFKEPKMALKETKLESTSPKGGPPPPPPPPPRA
986	1	GTATSSPHSELESTGAILDDKEDAYFTEIRNFIGNSNHGSQ
987	1	SNHGSQSPRNVEERMNGSHFKDEKALVTSQNSDLLDDEEVE
988	1	DDYEETSALEMSCKTSPVRYKEEEYKSGLSALDHIRHFTDS
989	1	EEYKSGLSALDHIRHFTDSLKMRKMEDNQYSEAELSSFSTS
990	1	KSGLSALDHIRHFTDSLKMRKMEDNQYSEAELSSFSTSHVP
991	1	SSFSTSHVPEELKQPLHRKSKSQAYAMMLSLSDKESLHSTS
992	1	QIFYRVVADIAPGEELLLFMKSEDYPHETMAPDIHEERQYR
993	1	FPDLQSLEKHMLSHTEEREYKCDQCPKAFNWKSNLIRHQMS
994	1	AHACPECGKTFATSSGLKQHKHIHSSVKPFICEVCHKSYTQ
995	1	CGQMFSTTSSLNKHRRFCEGKNHFAAGGFFGQGISLPGTPA
996	1	PPLIPASSPVKGLSSTEQTNKSQSPLMTHPQILPATQDILK
997	1	PLMTHPQILPATQDILKALSKHPSVGDNKPVELQPERSSEE
998	1	LPATQDILKALSKHPSVGDNKPVELQPERSSEERPFEKISD
999	1	ESDIESDKEKFKENGKMFKDKVSPLQNLASINNKKEYSNHS
1000	1	NGKMFKDKVSPLQNLASINNKKEYSNHSIFSPSLEEQTAVS
1001	1	IFSPSLEEQTAVSGAVNDSIKAIASIAEKYFGSTGLVGLQD
1002	1	IASIAEKYFGSTGLVGLQDKKVGALPYPSMFPLPFFPAFSQ
1003	1	PAFSQSMYPFPDRDLRSLPLKMEPQSPGEVKKLQKGSSESP
1004	1	PDRDLRSLPLKMEPQSPGEVKKLQKGSSESPFDLTTKRKDE
1005	1	DRDLRSLPLKMEPQSPGEVKKLQKGSSESPFDLTTKRKDEK
1006	1	TSQDQPLDLSMGSRSRASGTKLTEPRKNHVFGGKKGSNVES
1007	1	SRASGTKLTEPRKNHVFGGKKGSNVESRPASDGSLQHARPT
1008	1	DPIYRVEKRKLTDPLEALKEKYLRPSPGFLFHPQMSAIENM
1009	1	HPQMSAIENMAEKLESFSALKPEASELLQSVPSMFNFRAPP
1010	1	EFELRESNMPGAGLGIWTKRKIEVGEKFGPYVGEQRSNLKD
1011	1	SVLLDAKTSVSQNVIPSSAQKRETYTFENSVNMLPSSTEVS
1012	1	MLPSSTEVSVKTKKRLNFDDKVMLKKIEIDNKVSDEEDKTS
1013	1	TEVSVKTKKRLNFDDKVMLKKIEIDNKVSDEEDKTSEGQER
1014	1	SGSSQNRIRDSEYEIQRQAKKSFSTLFLETVKRKSESSPIV
1015	1	EYEIQRQAKKSFSTLFLETVKRKSESSPIVRHAATAPPHSC
1016	1	EIQRQAKKSFSTLFLETVKRKSESSPIVRHAATAPPHSCPP
1017	1	SPIVRHAATAPPHSCPPDDTKLIEDEFIIDESDQSFASRSW
1018	1	DINTEQGQNVLEILQDCFEEKSLANDFSTNSTKSVPNSTRK
1019	1	TSTVTKSRRISRRPSDWWVVKSEESPVYSNSSVRNELPMHH
1020	1	QTSGYTCNIPTESNLDSGEHKTSVLEESGPSRLNNNYLMSG
1021	1	HGSSDDSKQSKVIPKNRIHHKLVLPSNTPNVRRTKRTRLKP
1022	1	IGKVNKKSNKKRICLDNDERKTNLMVNLGIPLGDPLQPTRV
1023	1	LAHYIDRVRALELENDRLLLKISEKEEVTTREVSGIKALYE
1024	1	IDRVRALELENDRLLLKISEKEEVTTREVSGIKALYESELA
1025	1	KPEENKIRQEDLTKIISSAQKVQIKQETIESRLSELKSENE
1026	1	NKIRQEDLTKIISSAQKVQIKQETIESRLSELKSENESLWK
1027	1	SSAQKVQIKQETIESRLSELKSENESLWKEVSELRAKHAQQ
1028	1	RPLLLNTNGAQKKNLFQHIVKEPTDNHHHKVPHSRTEGLKP
1029	1	VRQLNMYGFRKVVHIDSGIVKQERDGPVEFQHPYFKQGQDD
1030	1	XXXXXXMTTSIRQFTSSSSIKGSSGLGGGSSRTSCRLSGGL
1031	1	DQYEKMAEKNRKDAEDWFFSKTEELNREVATNSELVQSGKS
1032	1	EIATYRRLLEGEDAHLTQYKKEPVTTRQVRTIVEEVQDGKV
1033	1	KKEPVTTRQVRTIVEEVQDGKVISSREQVHQTTRXXXXXXX
1034	1	MSTVDPKLNHVAAGLVSPSLKSDTSSKEIEEAMKRVREAQS
1035	1	EKGTKVQAKREKLQEDKPTFKKEEIKDEKIKKDKEPKEEVK
1036	1	KEGGKFGFAESIANQRITAFKMEKAPIDTSDVEEKAEEIIA
1037	1	MIILEPDKNPKKIRTQTTSAKQEKAPSKKPVKRRKKKRAAN
1038	1	NYLGKKSDEFNACGKLLLNIKHDETHTQEKNEVLKNRNTLS
1039	1	NFEYSICQETLLEKAVFNTQKRENAEENNCDYNEFGRTLCD
1040	1	PHGVSMKHYDCGESGNNFRRKLCLSHLQKGDKGEKHFECNE
1041	1	MNIPLVSDPKRTIAQDYGVLKADEGISFRGLFIIDDKGILR
1042	1	KVCALRVTSRARSRILRAGGKILTFDQLALDSPKGCGTVLL
1043	1	KGREVYRHFGKAPGTPHSHTKPYVRSKGRKFERARGRRASR
1044	1	APTPLLPPSATASVKMEPENKYLPELMAEKDSLDPSFTHAM
1045	1	THAMQLLTAEIEKIQKGDSKKDDEENYLDLFSHKNMKLKER
1046	1	GQDDWNGTRPSLKAPPARPVKGAYREHPYGRYXXXXXXXXX
1047	1	ATVGGPAPTPLLPPSATASVKMEPENKYLPELMAEKDSLDP
1048	1	PAGNNDCRIYVGNLPPDIRTKDIEDVFYKYGAIRDIDLKNR
1049	1	IYVGNLPPDIRTKDIEDVFYKYGAIRDIDLKNRRGGPPFAF
1050	1	PKPAARDVNLPRPPGALCEQKRETCADGEAAGCTINNSLSN
1051	1	LSNIQWLRKMSSDGLGSRSIKQEMEEKENCHLEQRQVKVEE
1052	1	VSFWTIHPSANRYLTLDQVFKPLDPGSPQLPEHLESQQKRP
1053	1	EHLESQQKRPNPELRRNMTIKTELPLGARRKMKPLLPRVSS
1054	1	AASLMSSELARHSKRVRIAPKVLLAEEGIAPLSSAGPGKEE
1055	1	APKVLLAEEGIAPLSSAGPGKEEKLLFGEGFSPLLPVQTIK
1056	1	GSHRYQILPLHSQIPREEQRKVFDPVPVGVTKVILSTNIAE
1057	1	LFSKDEDISLTLNMNEEEVEKRFEGRLTKNMSGSLYEMVSR
1058	1	HVYKYDGFRESEFEKLSDFFKTHYRLELMEKDLCVKGWNWG
1059	1	GGKRGEAGWEGGYPEIVKENKLFEHYYQELKIVPEGEWGQF
1060	1	GKSAETRESTQLSPADLTEGKPTDPSKLESPSFTGTGDTEI
1061	1	SKKDGVCGPPPSKKMKLFGFKEDPFVFIPEDDPLFPPIEKF
1062	1	ELRNVLLNNSEKMKVINTGIKVWCRNNSGEEFDCAFRLAQE
1063	1	ITVSMEDVKILLTQENPFFRKLSSETYSQAKDLAKGSIVLK
1064	1	ENPFFRKLSSETYSQAKDLAKGSIVLKYEPDSANPDALQCP
1065	1	KLSSETYSQAKDLAKGSIVLKYEPDSANPDALQCPIVLCGW
1066	1	IATKTPSSDVLVFDYTKHPSKPDPSGECNPDLRLRGHQKEG
1067	1	SAVEGIKPRKRKTFALPGIIKKEKDAESVECPDADSLNIPD
1068	1	FSPYSIDSEPGSPLLDDAKVKDEPDSPPVALGMVDRSRILL
1069	1	KGWLFASCAKDQSVRIWRMNKAGQVMCVAQGSGHTHSVGTV
1070	1	SFYGHLKRNWIWTSYIINQAKKENTAAENGLTVRLQTFLSK
1071	1	QPHHSTPTKGGWKVVNLHPLKKQPPSFPGAAEERACQSLAS
1072	1	GHPASNTVEKPSFISERRTIKQESGRAGVRPSSSGSAWEAC
1073	1	TSVTLLKASEVEEILDGNDEKYKAVSISTEPPTYLREQKAK
1074	1	VTLLKASEVEEILDGNDEKYKAVSISTEPPTYLREQKAKRN
1075	1	DEKYKAVSISTEPPTYLREQKAKRNSQWVPTLPNSSHHLDA
1076	1	HLDAVPCSTTINRNRMGRDKKRTFPLCFDDHDPAVIHENAS
1077	1	EPADFALPSSRGGPGKLSPRKGVSQTGTPVCEEDGDAGLGI
1078	1	EVTALSEDEYFSAGVVKGHRKESGELYYSIEKEGQRKWYKR
1079	1	SVTTNSGYTRLSDVDANTAIKHEEQSNEDIPIAEQSSKDIP
1080	1	QELQQPQTQEKTSNSLTEDSKMANAKQLSSDAEAQKLGKPS
1081	1	KEGDIIPPLTGATPPLIGHLKLEPKRHSTPIGISNYPESTI
1082	1	STWDGVIVTPSEKAYEKPPEKKEGEEEEENTEEPPQGEEEE
1083	1	TGAEGRDSSKGEDSAEETEAKPAVVAPAPVVEAVSTPSAAF
1084	1	PSKAHVEHMQSLPEDPLETSKEEEELNDSSEELYTTIKIMA
1085	1	ELNDSSEELYTTIKIMASGIKTKDPDVRLGLNQHYPSFKPP
1086	1	SEETLEDCSEVTPAMQIPRTKEEANGDVFETFMFPCQHCER
1087	1	STNSEAKKRRTASPPALPKIKAETDSDPMVPSCSLSLPLSI
1088	1	STTEAVSFHKEKSVYLSSKLKQLLQTQDKLTPAGISATEIA
1089	1	GKPSDGKAAWTDAGLTSKKSKLESHSDSPAWSLSGRDERET
1090	1	DSEGKEFKESHSVQPTCSAVKKRKPTTCMLQKVLLNEYNGI
1091	1	KAIQNDKLAFPGETLSDIPCKTEEEGVGCGGAGRRGDSQEC
1092	1	RQGTRNKKLKKKDKGKLEEKKPPEADMNIFEDIGDYVPSTT
1093	1	PPEADMNIFEDIGDYVPSTTKTPRDKERERYRERERDRERD
1094	1	RERDREREEEKKRHSYFEKPKVDDEPMDVDKGPGSTKELIK
1095	1	FEKPKVDDEPMDVDKGPGSTKELIKSINEKFAGSAGWEGTE
1096	1	KVDDEPMDVDKGPGSTKELIKSINEKFAGSAGWEGTESLKK
1097	1	GPLGRWDFDTQEEYSEYMNNKEALPKAAFQYGIKMSEGRKT
1098	1	WDFDTQEEYSEYMNNKEALPKAAFQYGIKMSEGRKTRRFKE
1099	1	YSEYMNNKEALPKAAFQYGIKMSEGRKTRRFKETNDKAELD
1100	1	NDKAELDRQWKKISAIIEKRKKMEADGVEVKRPKYXXXXXX
1101	1	DKAELDRQWKKISAIIEKRKKMEADGVEVKRPKYXXXXXXX
1102	1	KKISAIIEKRKKMEADGVEVKRPKYXXXXXXXXXXXXXXXX
1103	1	SAARFSCNQPQCPAVFYTFNKLKHHLMEQHNIEGEIHSDYE
1104	1	AYLEQQMENLVVCVKYGTKIKEEPPSEADPCIKKEENRSCE
1105	1	CVKYGTKIKEEPPSEADPCIKKEENRSCESERTEHSHSPGD
1106	1	MEHVKMPPSRRDRSKKKLLLKGSQKGICPKSPSAIPEQNHS
1107	1	QNHLSMHNVENSNGDIKKSVKLEESATGEKQDCINQPHLLN
1108	1	KRKMDETDASSAVKVKRAVQKTSDLIVLGLPWKTTEQDLKE
1109	1	VMSQRHMIDGRWCDCKLPNSKQSQDEPLRSRKVFVGRCTED
1110	1	LCGEDLIIKGISVHISNAEPKHNSNRQLERSGRFGGNPGGF
1111	1	PDAGWGNLVYVVNYPKDNKRKMDETDASSAVKVKRAVQKTS
1112	1	AVVKFHPIQGHRVEVKKAVPKEDIYSGGGGGGSRSSRGGRG
1113	1	TVELKRAVSREDSARPGAHAKVKKLFVGGLKGDVAEGDLIE
1114	1	LKRAVSREDSARPGAHAKVKKLFVGGLKGDVAEGDLIEHFS
1115	1	GKEKDGTKRKSLSDSESDDSKSKKKRDAADKPRGFARGLDP
1116	1	MASNKTTLQKMGKKQNGKSKKVEEAEPEEFVVEKVLDRRVV
1117	1	EEEDADFLKVKRHNVFGLDLKDEKTLQKKEPSKSSIKKKMT
1118	1	ALDKLDGTEINGRNIRLIEDKPRTSHRRSYSGSRSRSRSRR
1119	1	EAHQRVKYTKDHTVRSTGPAKSRDGERTVYCNVHKHEPLVL
1120	1	LNAHKDHQYQFLEDAVRNQRKLLASLVKRLGDKHATLQKST
1121	1	QRKLLASLVKRLGDKHATLQKSTKEVRSSIRQVSDVQKRVQ
1122	1	AAASAASGSPGPGEGSAGGEKRSTAPSAAASASASAAASSP
1123	1	LRFASWALESDNNTALLLSKKLIYFQLHRALKMIVDPVEPH
1124	1	NNTALLLSKKLIYFQLHRALKMIVDPVEPHGEMKFQWDLNA
1125	1	GEMKFQWDLNAWTKSAEAFGKIVAERPGTNSTGPAPMAPPR
1126	1	GTNSTGPAPMAPPRAPGPLSKQGSGSSQPMEVQEGYGFGSG
1127	1	YGFGSGDDPYSSAEPHVSGVKRSRSGEGEVSGLMRKVPRVS
1128	1	RVSLERLDLDLTADSQPPVFKVFPGSTTEDYNLIVIERGAA
1129	1	PGTAPAGTPGAPPLAGMAIVKEEETEAAIGAPPTATEGPET
1130	1	EEETEAAIGAPPTATEGPETKPVLMALAEGPGAEGPRLASP
1131	1	SLDQPGGTLDLTLIRARLQEKLSPPYSSPQEFAQDVGRMFK
1132	1	KLSPPYSSPQEFAQDVGRMFKQFNKLTEDKADVQSIIGLQR
1133	1	PYSSPQEFAQDVGRMFKQFNKLTEDKADVQSIIGLQRFFET
1134	1	QEFAQDVGRMFKQFNKLTEDKADVQSIIGLQRFFETRMNEA
1135	1	SIIGLQRFFETRMNEAFGDTKFSAVLVEPPPMSLPGAGLSS
1136	1	LKDFFQSYGNVVELRINSGGKLPNFGFVVFDDSEPVQKVLS
1137	1	GRIVGSKPLYVALAQRKEERKAHLTNQYMQRVAGMRALPAN
1138	1	PVKRSLKLDGLLEENSFDPSKITRKKSVITYSPTTGTCQMS
1139	1	YLKNTNAETRETLQELYKEFKGDEILAATMKAPEKKKVDKL
1140	1	SSNNSREKKADRDQSPFSKIKQSSQDNELKSSMLKNKEDEK
1141	1	SGYMTPGLTPANSQASKATPKLDSSPSVSSTLAAKDDPDGK
1142	1	ASKATPKLDSSPSVSSTLAAKDDPDGKQEAKPQQAAGMLSP
1143	1	SPSVSSTLAAKDDPDGKQEAKPQQAAGMLSPKTGGKEAASG
1144	1	KASGDVKEKKGKGSLGSQGAKDEPEEELQKGMGTVEGGDQS
1145	1	EALAAMNAAQVKPLGKSPQVKPASTMGMGPLGKGAGPVPPG
1146	1	EPNFIFFKRIFEAFKLTDDVKKEKEKEPEKLDKLENSAAPK
1147	1	AFKLTDDVKKEKEKEPEKLDKLENSAAPKKKGFEEEHKDSD
1148	1	ELPDFIKRTGIQEMREALQEKEEQKTMKSKMREKVRPKMGK
1149	1	GFSSVPAGMETPELIELRKKKIEEAMDGSETPQLFTVLPEK
1150	1	KIEEAMDGSETPQLFTVLPEKRTATVGGAMMGSTHIYDMST
1151	1	GVEVALAPEELELDPMAMTQKYEEHVREQQAQVEKEDFSDM
1152	1	PMAMTQKYEEHVREQQAQVEKEDFSDMVAEHAAKQKQKKRK
1153	1	LLEKYFDMKKNQCKEGLDIYKKFLTRMTRISEFLKVAEQVG
1154	1	RLLQTKNYDIGAALDTIQYSKHPPPLXXXXXXXXXXXXXXX
1155	1	WLGISCSSYERSSNAREPHLKIPKCAATTCVQSLGQGKSDV
1156	1	ISCSSYERSSNAREPHLKIPKCAATTCVQSLGQGKSDVVGS
1157	1	DAAAALSVAECVERMAPTLPKSDLNEVKELLKTNKKLAKMI
1158	1	TYRTTKSKCGERDELSPKRIKVEDGFPDFQDSVQTLFQQAR
1159	1	EDGFPDFQDSVQTLFQQARAKSEELAALSSQQPEKVMAKQM
1160	1	FQQARAKSEELAALSSQQPEKVMAKQMEFLCNQAGYERLQH
1161	1	RAKSEELAALSSQQPEKVMAKQMEFLCNQAGYERLQHAERR
1162	1	RQPHHFVVDGELSRLYPSEAKSHSSESLGILKDYPHSAFTL
1163	1	LSRLYPSEAKSHSSESLGILKDYPHSAFTLEKKVIKTEPED
1164	1	SSESLGILKDYPHSAFTLEKKVIKTEPEDSRXXXXXXXXXX
1165	1	GMSPAKRTKLDDLALLEDLEKQRALIKAELDNELMEGKVQS
1166	1	RTKLDDLALLEDLEKQRALIKAELDNELMEGKVQSGMGLIL
1167	1	IHEKARNGNRSSTRSSSTKGKLELVDNKITTKKRSKSRSKE
1168	1	STRTRSPSPDDILERVAADVKEYERENVDTFEASVKAKHNL
1169	1	MFAAYFDSARLRAAGIGKDFKENPNLRDNWTDAEGYYRVNI
1170	1	KRKEIIDASDKEGMSPAKRTKLDDLALLEDLEKQRALIKAE
1171	1	KKSGKSAKSKEKQEKITDTFKVKRKVDRFNGVSEAELLTKT
1172	1	VFNGKCIYEIFSKEVFGVKVKNLEFGLQPHKIPDTETLCYV
1173	1	ARQGQSKDKVIYSKYTDLVPKEVMNADDPDLQRPDEEAIKE
1174	1	PKEVMNADDPDLQRPDEEAIKEITEKTRVALEKSVSQKVAA
1175	1	EAIKEITEKTRVALEKSVSQKVAAAMPVRAADKLAPAQYIR
1176	1	ALEKSVSQKVAAAMPVRAADKLAPAQYIRYTPSQQGVAFNS
1177	1	PAQYIRYTPSQQGVAFNSGAKQRVIRMVEMQKDPMEPPRFK
1178	1	LTSFLPAPTQLSQDQLEAEEKARSQRSRQTSLVSSRREPPP
1179	1	RGPPSPPAPVMHSPSRKMTVKEQQEWKIPPCISNWKNAKGY
1180	1	TVKEQQEWKIPPCISNWKNAKGYTIPLDKRLAADGRGLQTV
1181	1	KHEEKLREMAQKARERRAGIKTHVEKEDGEARERDEIRHDR
1182	1	LREMAQKARERRAGIKTHVEKEDGEARERDEIRHDRRKERQ
1183	1	VPNPRTSNEVQYDQRLFNQSKGMDSGFAGGEDEIYNVYDQA
1184	1	GFAGGEDEIYNVYDQAWRGGKDMAQSIYRPSKNLDKDMYGD
1185	1	EGPVQFEEDPFGLDKFLEEAKQHGGSKRPSDSSRPKEHEHE
1186	1	PSLERPEKGAGKSEFRNQKPKPENQDESELLTVPDGWKEPA
1187	1	AFIPPKEKPIVKPKEASTETKIDVASIKEKVKKAKNKKLGA
1188	1	FRCAKCLHPLANETFVAKDNKILCNKCTTREDSPKCKGCFK
1189	1	VTVDGPREPRRHRQKLEDQTKPFPDRFGDLERLRMRVTPST
1190	1	LLYEVMHLQKEITKCLEFKSKHEEIDLVSLEEFYKEAPPDI
1191	1	RLGPVPQPPAPQDEPVFAQLKPVLGAANPARDAALFPGEEL
1192	1	PVLGAANPARDAALFPGEELKHAHHRPQAQPAPAQAPQPAQ
1193	1	PATGPRLPPEDLVQTRCEMEKYLTPQLPPVPIIPEHKKYRR
1194	1	AGKLDRGAASRFVKNALWEPKSKNASKVANKGKSKSXXXXX
1195	1	GAASRFVKNALWEPKSKNASKVANKGKSKSXXXXXXXXXXX
1196	1	KVTVDGPREPRRHRQKLDDSKPSLFSDRLSDLGRIPHPSMR
1197	1	NTETSASASQTNHVKDVKKIKIEHAPSPSSGGTLKNDKAKT
1198	1	SSGGTLKNDKAKTKPPLQVTKVENNLIVDKATKKAVIVGKE
1199	1	TKKDLKDYFSKFGEVVDCTLKLDPITGRSRGFGFVLFKESE
1200	1	ASGGTEGGSAESEGAKIDASKNEEDEGHSNSSPRHSEAATA
1201	1	LDAIIGKKGTRIIIWNLRSYKNATEFDFEKDKYDIRIPEDL
1202	1	DFEKDKYDIRIPEDLDEITGKKGYKKQERMDQIAPESDYSL
1203	1	LKPRMQIILRGQKVKTQLVSKSLAYIERDVYRPKFLSKTVR
1204	1	VKTQLVSKSLAYIERDVYRPKFLSKTVRITFGFNCRNKDHY
1205	1	EPESNSLKRRLSTRSSILNAKNRRLSSQFENSVYKGDDDDE
1206	1	VIILEENSTPKPAVDHDIDMKSEQSHVEQGGVQVEFVGDSE
1207	1	SRCDQGNTAATQTEVPSLVVKKEETVEDEIDVRNDAVILPS
1208	1	RCDQGNTAATQTEVPSLVVKKEETVEDEIDVRNDAVILPSC
1209	1	QQALEEIERLKKQCSALQHVKAECSQCSNNESKSEMDEMAV
1210	1	SEVELLEMEKSQIRSQCEELKTEVEQLKSTNQQTATDVSTS
1211	1	AQLRQLPAQPPEHAVDGEGFKNTLETSSLNFKVTPDIEESL
1212	1	EHAVDGEGFKNTLETSSLNFKVTPDIEESLLEPENEKILDI
1213	1	PPAPKESSTSEGADQKMSSFKEEKDIKPIIKDEKGRVGSGS
1214	1	PKESSTSEGADQKMSSFKEEKDIKPIIKDEKGRVGSGSGRN
1215	1	SSTSEGADQKMSSFKEEKDIKPIIKDEKGRVGSGSGRNLWV
1216	1	EGADQKMSSFKEEKDIKPIIKDEKGRVGSGSGRNLWVSGLS
1217	1	ECEVKKEKLSSVDRHHSVEIKIEKTVIKKEEKIEKKEEKKP
1218	1	KLSSVDRHHSVEIKIEKTVIKKEEKIEKKEEKKPEDIKKEE
1219	1	LSSVDRHHSVEIKIEKTVIKKEEKIEKKEEKKPEDIKKEEK
1220	1	TVIKKEEKIEKKEEKKPEDIKKEEKDQDELKPGPTNRSRVT
1221	1	VIKKEEKIEKKEEKKPEDIKKEEKDQDELKPGPTNRSRVTK
1222	1	SRVTKSGSRGMERTVVMDKSKGEPVISVKTTSRSKERSSKS
1223	1	RGMERTVVMDKSKGEPVISVKTTSRSKERSSKSQDRKSESK
1224	1	SKSQDRKSESKEKRDILSFDKIKEQRERERQRQREREIRET
1225	1	IGIELEATSKKSAKRCVKGLKMEEEGTEDNGLEDDSRDGQE
1226	1	KKAGVGIEGDQWKLLRDFDIKLKNFVELTDVANKKLKCTET
1227	1	QNFCVPCYEKQHAMQCVQCKKPITTGGVTYREQPWHKECFV
1228	1	FTARDDFAYCLNCFCDLYAKKCAGCTNPISGLGGTKYISFE
1229	1	DRHWHEACFHCSQCRNSLVDKPFAAKEDQLLCTDCYSNEYS
1230	1	IRYYAPVRQRKGRDTGPGKRKREDEAPILEQRENRMNPLRC
1231	1	PRMSLRSSVSQRAGRSAVGTKMTCAHCRTPLQKGQTAYQRK
1232	1	AGRSAVGTKMTCAHCRTPLQKGQTAYQRKGLPQLFCSSSCL
1233	1	PNLDTQSGPESLLNSQSPESKPQTPSQTKVENSNTVRTPEE
1234	1	PESLLNSQSPESKPQTPSQTKVENSNTVRTPEENGNLGKIP
1235	1	NRGVSCKVEMKSKGSQTEEWKPQVIVLPIPVPIFVPVPMHL
1236	1	MFLPTTLESTDKIVETIEELKVKIPSNPLEADILAMAEMIA
1237	1	SKSESAISRHTTIRETQSEKKVSPTEIVLESFHKATANKEN
1238	1	ADSSDLPVPRTPGSGAGEKHKEEPIDIIKAPSSRRFSEDSS
1239	1	SVKAAPAQVRPPSPGNIRPVKREVKVEPEKKDPEKEPQKVA
1240	1	APAQVRPPSPGNIRPVKREVKVEPEKKDPEKEPQKVANEPS
1241	1	EKEPQKVANEPSLKGRAPLVKVEEATVEERTPAEPEVGPAA
1242	1	KFGVQMDRVDQSAVGFEYQGKTEKHASQKDYSSGFGGKYGV
1243	1	VQSERQDSAAVGFDYKEKLAKHESQQDYSKGFGGKYGVQKD
1244	1	LVKEREKQLAKKEQSKELQMKLEKLREKERKKEAKRKISSL
1245	1	ENQSLDQTPQSHSSEQIQAIKEEEEEKGKPRGEEIPTQKPD
1246	1	AVEEDEMRTRVNKEMARYKRKLLINDFGRERKSSSGSSDSK
1247	1	FRGRYRSPYSGPKFNSAIRGKIGLPHSIKLSRRRSRSKSPF
1248	1	YSGPKFNSAIRGKIGLPHSIKLSRRRSRSKSPFRKDKSPVR
1249	1	AGPSYSMPVHAAVQMTTEQLKTEFDKLFEDLKEDDKTHEME
1250	1	PVLCQPDNPSVRTMLDEDDVKVAVDVLKELEALMPSAAGQE
1251	1	PEVEDDSLERKRLTRISDPEKWEIKQMIAANVLSKEEFPDF
1252	1	VVSKPDLITFLEQRKEPWNVKSEETVAIQPDVFSHYNKDLL
1253	1	DGPSEMQEYFLRPGTDPQSEKLHGKMSLEHEGLATADGICS
1254	1	EQILPRVKPYDCPECGKAFGKSKHLLQHHIIHTGEKPYKCL
1255	1	ILPRVKPYDCPECGKAFGKSKHLLQHHIIHTGEKPYKCLEC
1256	1	RGRKNRSSGKTPETLVPTAPKLEPSTSTDQPVTPEPTSQAT
1257	1	SPPHQKQPQRGEVSQKTVIIKEEEEDTAEKPGKEEDVVTPK
1258	1	LPGDTGKPDVLSASLEGQLTKQEERKTEAEERDQKGEKKNQ
1259	1	AGKVPKDRRRPAVIREPHERKILALLDALSTVHSQKMKKAK
1260	1	THSTIDAKMASSRVTLFSDSKPLGSEDIDNQGLMMPKEEKQ
1261	1	FSDSKPLGSEDIDNQGLMMPKEEKQMDLNTGRMRRKAIFGD
1262	1	KRLLQDLQLGDEEDARKRNPKAFAVQSAVRMARSFHRTQDL
1263	1	GQKLGPQNFIDETSDIENLLKEEEDYKEENNDSKETSGALK
1264	1	DVHKGKSGPNTQNEDIEKEVKEEIDPDEEESAKKKHLDKKR
1265	1	EELLNKGQDPLADRGEKDTAKSLQPLAPRNKTRVVSYRVPH
1266	1	SDLDAKRGPRGRETHPVPQKKAQILVAKPELKDPIRKKRGR
1267	1	GPRGRETHPVPQKKAQILVAKPELKDPIRKKRGRKPLPPEQ
1268	1	SLDRLLASQGSQGAPLLSTPKRERMVLMKTVEEKDLEIERL
1269	1	HVRLENFRKMEGMVHPILHRKMSPQNIGAARPIKRSLEDLD
1270	1	VHPILHRKMSPQNIGAARPIKRSLEDLDLVIAGKKARAVSP
1271	1	DPSKEVSGKEKASEQESEGSKAAHGGHSGGGSEGHKLPLSS
1272	1	VKWVHSDFSKWRCGFHAGPVKTEALGRNGQKEALLKYRQST
1273	1	QENSSQENENKTKVSGTKRIKHEIPKSKKEKENAPKPQDAA
1274	1	ETLISQKSIPEPLPAADMKKKIEGYQEFSAKPLASRVDPEK
1275	1	SRPSVIQHVQSFRSKPSEERKTINDIFKHEKLSRSDPHRCS
1276	1	KHHLNPLADSYVLKQEIQEGKDKLLEKRALPHSHMPSFLAD
1277	1	HRHQEKLHVNYLTSLHLQDKKSAAAEAPTDDQPTDLSLPKN
1278	1	AAEAPTDDQPTDLSLPKNPHKPTGKVLGLAHSTTGPQESKG
1279	1	PTDDQPTDLSLPKNPHKPTGKVLGLAHSTTGPQESKGISQF
1280	1	HKPTGKVLGLAHSTTGPQESKGISQFQVLGSQSRDCHPKAC
1281	1	YPESLSRSGKPHHVRLENFRKMEGMVHPILHRKMSPQNIGA
1282	1	VTLGRRSITSPPSTSTTKRPKSIDDSEMESPVDDVFYPGTG
1283	1	SHSEPKDVTVLSVAEEQDLLKQERLVTVDEIGEVEELPLNE
1284	1	QNKEVKKKTLESKKVSASTLKRDADASKAVEIVTSTSAAKT
1285	1	SSDSDSDSSSEDEPPKNQKPKITPVTVKAQTKAPPKPARAA
1286	1	SSSEDEPPKNQKPKITPVTVKAQTKAPPKPARAAPKIANGK
1287	1	SEDSSDESDSSSEEEKKPPTKAVVSKATTKPPPAKKAAESS
1288	1	DESDSSSEEEKKPPTKAVVSKATTKPPPAKKAAESSSDSSD
1289	1	SSEDDEAPSKPAGTTKNSSNKPAVTTKSPAVKPAAAPKQPV
1290	1	APSKPAGTTKNSSNKPAVTTKSPAVKPAAAPKQPVGGGQKL
1291	1	TKSPAVKPAAAPKQPVGGGQKLLTRKADSSSSEEESSSSEE
1292	1	KADSSSSEEESSSSEEEKTKKMVATTKPKATAKAALSLPAK
1293	1	SSEEEKTKKMVATTKPKATAKAALSLPAKQAPQGSRDSSSD
1294	1	TSKSAVKKKPQKVAGGAAPSKPASAKKGKAESSNSSSSDDS
1295	1	AAKNSEEEEEEKKKAAVVVSKSGSLKKRKQNEAAKEAETPQ
1296	1	KEAETPQAKKIKLQTPNTFPKRKKGEKRASSPFRRVREEEI
1297	1	RVREEEIEVDSRVADNSFDAKRGAAGDWGERANQVLKFTKG
1298	1	SFDAKRGAAGDWGERANQVLKFTKGKSFRHEKTKKKRGSYR
1299	1	TKKKRGSYRGGSISVQVNSIKFDSEXXXXXXXXXXXXXXXX
1300	1	QVRSLEAQVAHADQQLRDLGKFQVATDALKSREPQAKPQLD
1301	1	PDGTSVPGEPASPISQRLPPKVESLESLYFTPIPARSQAPL
1302	1	IRQVPTGKKQVPLNPDLNQTKPGNFPSLAVSSNEFEPSNSH
1303	1	TAPIAKPLATRNSESLHQENKPGSVKPTQTIAVKESLTTDL
1304	1	SSSSSAAAAAGAAVLPVKKPKMEHVQADHELFLQAFEKPTQ
1305	1	DVGDHDDDHPGMEVVLHEDKKYYPTAEEVYGPEVETIVQEE
1306	1	GRAGGSRMEAEKASTSGLGIKDEGDIKQAKKEDTDDRNKMS
1307	1	RMEAEKASTSGLGIKDEGDIKQAKKEDTDDRNKMSVVTESS
1308	1	DSDDIQTISSGSEGDDFEDKKNMTGPMKRQVAVKSTRGFAL
1309	1	QDVQKFMDAVNKKSSSQDLHKGTLSQMSGELSKDGDLIVSM
1310	1	DEVSGQWRRRWGYQRARDDTKEWLIEVPGNADPLEDQFAKR
1311	1	GLHPTGHQSKEELGRAMQVAKVSTASVGRFQERLPKEKVPR
1312	1	KAAMNKFKVNLDSEQAVKEEKIVEQPTVSVTEPKLATPAGL
1313	1	SEEELNMKTSSVHRPPAMTVKKEPREERKGPKKGTAALGKA
1314	1	DHEVVAMARKLQDVFEMRFAKMPDEPVEAPALPAPAAPMVS
1315	1	LNSREPHMCLVRDISNCWAPKVETAITKVRTPVMNSEAKVL
1316	1	HKDKGFGFIRLETRTLAEIAKVELDNMPLRGKQLRVRFACH
1317	1	TVEPMDQLDDEEGLPEKLVIKNQQFHKEREQPPRFAQPGSF
1318	1	PIPANGQQASSQNEGLTIDLKNFRKPGEKTFTQRSRLFVGN
1319	1	GNLPPDITEEEMRKLFEKYGKAGEVFIHKDKGFGFIRLETR
1320	1	ACDELELHQRFLREGRFWKSKNEDRGEEEAESSISSTSNEQ
1321	1	LKVTQEPRAKKGRRNQSVEPKKEEPEPETEAVSSSQEIPTM
1322	1	AVEEVILKKMSPQELKEVDSKLQENPESCLSIVREKLYKGI
1323	1	VMLETLSQSPPKGVTIPYRPKPSSSPVIFAGGQDRYSTGSD
1324	1	LVEGEMKELPEQLQEHAIEDKETINNLDTSSSDFTILQEIE
1325	1	REDDRSWQGTADGGMMDRDHKRWQGGERSMSGHSGPGHMMN
1326	1	XMPAGPVQAVPPPPPVPTEPKQPTEEEASSKEDSAPSKPVV
1327	1	APAPDEYLVSPITGEKIPASKMQEHMRIGLLDPRWLEQRDR
1328	1	VEETAIGKKIGEEEIQKPEEKVTWDGHSGSMARTQQAAQAN
1329	1	LQEQIEAIHKAKGLVPEDDTKEKIGPSKPNEIPQQPPPPSS
1330	1	PMPPVHPPPPMEDEPTSKKLKTEDSLMPEEEFLRRNKGPVS
1331	1	ERRPATPAEVRYISPKHRLIKVESAAGGGAGDPLGGACAGG
1332	1	ARQLRNPPTTIGMMTLKAAFKTLSGAQDSEAAFAKLDQKDL
1333	1	AFKTLSGAQDSEAAFAKLDQKDLVLPTQALPASPALKNKRP
1334	1	DPALRGGNLFPNQLPGMDMIKQEGDTTRKYCXXXXXXXXXX
1335	1	EAHQKYETMQCFAVSQPKSIKEEGEDLQSCLICVARRVPMK
1336	1	GQSRLHDSKGQTKLLQLLTTKSDQMEPSPLASSLSDTNKDS
1337	1	EKHKILHRLLQDSSSPVDLAKLTAEATGKDLSQESSSTAPG
1338	1	TGKDLSQESSSTAPGSEVTIKQEPVSPKKKENALLRYLLDK
1339	1	KLERLDSKTDPASNTKLIAMKTEKEEMSFEPGDQPGSELDN
1340	1	IIASVVENKIPPSKTSKINVKPELKEEPEESIISAVDENNK
1341	1	VVENKIPPSKTSKINVKPELKEEPEESIISAVDENNKLYSD
1342	1	LSQKEEEEDTFIEEQQLEEEKLLERERQRLHEEWLLREQKA
1343	1	YDRLSPHHWEKSPLLQEPTPKLAGTEAPRMRSDNKENPQQE
1344	1	APRMRSDNKENPQQEGAKGAKPCAVSAGRSKGNGLQNPEPR
1345	1	EITLSSNTEASSKQERHIIAKLEEKRGPPLQKNCPDPELCR
1346	1	GANMSEPRLSRRQVSSPNAQKPFAHYQRHCRVEYISSPLKS
1347	1	KPPGSSEPITVKFAANPNQNKNVALLSQLYHSPARRFGGPV
1348	1	QASGQTPPRVISAVIKGPEVKSEAVAKKQEHDVKTLQLVEE
1349	1	DRCPAPGPHPALVEGRRSSVKVEAEASRQXXXXXXXXXXXX
1350	1	ALGPGIYSSPGSYDPRAVAVKEEPRGPEGSRAASRGSYNPL
1351	1	TTATKNRVPSAGDVEKARVLKEEGNELVKKGNHKKAIEKYS
1352	1	QLPGLCETDRMDGAVTSVTIKSEILPASLQSATARPTSRLN
1353	1	SLRPRKVNTPAGSSQKAREEKALLPLELQDDGSDSRKSMRQ
1354	1	XXMNQFGPSALINLSNFSSIKPEPASTPPQGSMANSTAVVK
1355	1	SRPKMQEVVANLQYDDGSGMKREATADDLIKVVEELTRIHX
1356	1	QLRFGGRDRPFRKPINLPVVKNDLYREGKRERRERSRSRER
1357	1	ARVHIPNDDAQFDASHCDSDKGEFGGFGSVTGKIECEIKIN
1358	1	DHQESRRLFVMEESTERKVIKGESCSENLQVKLVSDGQELA
1359	1	YGRYGGETKVYVGNLGTGAGKGELERAFSYYGPLRTVWIAR
1360	1	SDIWDDTALIKAYDKAVASFKHALKNGDICETSGKPKTTPK
1361	1	SSVEHTQESSVQGSCRSPENKFQIIKQEPMELESYTREPRD
1362	1	TQESSVQGSCRSPENKFQIIKQEPMELESYTREPRDDRGSY
1363	1	RKMQTVKKEQASLDASSNVDKMMVLNSALTEVSEDSTTGEE
1364	1	VPKGPIHSPVELKHVHATVVKVPEVNSSALPHKLRIKAKAM
1365	1	KHVHATVVKVPEVNSSALPHKLRIKAKAMQIKVEAFDNEFE
1366	1	VVKVPEVNSSALPHKLRIKAKAMQIKVEAFDNEFEATQKLS
1367	1	EVNSSALPHKLRIKAKAMQIKVEAFDNEFEATQKLSSPIDM
1368	1	KAKAMQIKVEAFDNEFEATQKLSSPIDMTSKRHFELEKHSA
1369	1	AFDNEFEATQKLSSPIDMTSKRHFELEKHSAPSMVHSSLTP
1370	1	VHSSLTPFSVQVTNIQDWSLKSEHWHQKELSGKTQNSFKTG
1371	1	FSVQVTNIQDWSLKSEHWHQKELSGKTQNSFKTGVVEMKDS
1372	1	TNIQDWSLKSEHWHQKELSGKTQNSFKTGVVEMKDSGYKVS
1373	1	SLKSEHWHQKELSGKTQNSFKTGVVEMKDSGYKVSDPENLY
1374	1	GVVEMKDSGYKVSDPENLYLKQGIANLSAEVVSLKRLIATQ
1375	1	LDEYTTRVGQQAIVLCISPSKPNPVFKVFGAAPLENVVRKY
1376	1	KLINRPIIVFRGEHGFIGCRKVTGTLDANRSSYDVFQLEFN
1377	1	RKRKKEVDATSPAPSTSSTVKTEGAEATPGAQKRKKSTKEK
1378	1	APSTSSTVKTEGAEATPGAQKRKKSTKEKAGPKGSKVSEEQ
1379	1	PQMPPSTPSSSFLTTLKPRLKTEPEEVSIEDSAQSDLKEVM
1380	1	NNLLVISVMPGSQPSLNSEEKPEKGFECVFCNFVCKTKNMF
1381	1	FSPPSHHAQQLSVLARKLAEKQEQNDQYTPSNRFIWNQGKW
1382	1	WLPNSTTTCSLSPDSAILKLKAAANAVLQDKSLTRTEETMR
1383	1	PVPKGRVSKPSNSASEEESGKPFQCPICGLVIKRKSYWKRH
1384	1	TSNTPERTSQGGAGVSPLLVKEEPKEDNGLPTSFTLNAADR
1385	1	DNGLPTSFTLNAADRPANHTKLKDPSEYVANSASALFSQDI
1386	1	SASALFSQDISVKMASDFLMKLSAANQKEPMNLNFKVKEEP
1387	1	QDISVKMASDFLMKLSAANQKEPMNLNFKVKEEPKEGESLS
1388	1	FLMKLSAANQKEPMNLNFKVKEEPKEGESLSTTLPRSSYVF
1389	1	SYVFSPESEVSAPGVSEDALKPQEGKGSVLRRDVSVKAASE
1390	1	SELLMKLSAESYKETQMVKIKEEPMEVDIQDSHVSISPSRN
1391	1	LFSQDISVKMASELLFQLSEKVSKEHNHTKENTIRTTTSPF
1392	1	TTSPFFSEDTFRQSPFTSNSKELLPSDSVLHGRISAPETEK
1393	1	CPYAAKCRANLNQHLTVHSVKLVSTDTEDIVSAVTSEGSDG
1394	1	LVSTDTEDIVSAVTSEGSDGKKHPYYYSCHVCGFETELNVQ
1395	1	TMEEAEIKTHIGTKHTGEDRKTPSESNSPSSSSLSALSDSA
1396	1	LSGEKKNKKSPLAMSHASGVKTSPDPRQGEEETRVGKKLKK
1397	1	SKPSRSMESSPRKGSKKKPVKVEAPEYIPISDDPKASAKKK
1398	1	KKKMKSKKKVEQPVIEEPALKRKKKKKRKESGVAGDPWKEE
1399	1	ALKRKKKKKRKESGVAGDPWKEETDTDLEVVLEKKGNMDEA
1400	1	VAGDPWKEETDTDLEVVLEKKGNMDEAHIDQVRRKALQEEI
1401	1	KALQEEIDRESGKTEASETRKWTGTQFGQWDTAGFENEDQK
1402	1	KWTGTQFGQWDTAGFENEDQKLKFLRLMGGFKNLSPSFSRP
1403	1	TGTQFGQWDTAGFENEDQKLKFLRLMGGFKNLSPSFSRPAS
1404	1	SPSFSRPASTIARPNMALGKKAADSLQQNLQRDYDRAMSWK
1405	1	PARSALALLAMAQSGDAVSVKIEEENQDLMHFNLQKKRAKG
1406	1	NQDLMHFNLQKKRAKGKGQVKEEDNSNQKQLKRPAQGKRQN
1407	1	TKKDNYDEDSPQTVIIEKVVKQSYEFSNSKKNLEYIEKLEG
1408	1	KVVKQSYEFSNSKKNLEYIEKLEGKHGSQVDHFRPAILTSR
1409	1	IMLKRHMQIVHKITLSGTNSKREKGPNNTANSSEIKVKVEP
1410	1	TNSKREKGPNNTANSSEIKVKVEPADSVESSPPSITHSPQN
1411	1	ESPKSTSPSAAGGQQKTRKPKLSAGFDFKQLYCKLCKRQFT
1412	1	RDEAKHSDSKHDGTSNSPSKKYEVADVGIEVKVTKNFSLHR
1413	1	RDEWMTVDFMSVKTVSSSSLKAEKETMRKIEQEKNQALEQS
1414	1	ERERVRYFHDDDNLSLNDLVKNEKMGTAENQNKLFMRMASK
1415	1	HASIKREKILADIEADEENLKETRWPYLSPRRKSPVRCAGV
1416	1	SKSPLKRAQEQSPRKRGRPPKDEKDLTIPESSTVKGMMAGP
1417	1	PLKRAQEQSPRKRGRPPKDEKDLTIPESSTVKGMMAGPMAA
1418	1	SEPVKDADPHFHHFLLSQTEKPAVCYQAITKKLKICEEETG
1419	1	FHHFLLSQTEKPAVCYQAITKKLKICEEETGSTSIQAADST
1420	1	TYITRRSVRTRTNLKEASDIKLEPNTLNGYKSSVTEPCPDS
1421	1	EKKKKKKKKGRMKKEDNIQAKEENMDTSNTSISKMKRSRPT
1422	1	EYLALQKASMASLKKTISQIKSESEMETDSGVPQNTGMKNE
1423	1	CENVKEIKVKEENETEIKEIKMEEERNIIPREEKPIEDEIE
1424	1	NENLDDKDDDTTRVDESLNIKVEAEEEKAKSGDETNKEEDE
1425	1	NGKEESKIDHLTNNRNDLISKEEQNSSSLLEENKVHADLVI
1426	1	LEFLRTPFGGRLLVLESFLYKQEKAVGDKVYWKCRQHAELG
1427	1	LYRRGPGPLTLTRPRPRKRAKVEDQELPTQPEAPDEHQDMD
1428	1	LEALRQRERLPTTAQQEDPEKIQVQLCFKTCSPESQQIYGD
1429	1	IRDQALSNAQAKVVKLEEELKKKQVYVDKVEKMQQALVQLQ
1430	1	YDMDSEDETLLNRLNRKMEIKPLQFEIMIDRLEKASSNQLV
1431	1	YDYWVRKRKNCRGPSLIPQIKQEKRDGSTNNDPYVAFRRRT
1432	1	NGNHHKVQECKTKHPHHLSLKEEASDVVRQKKKYPKKPKAE
1433	1	KAEALITSQQPTPETLPVINKSDIKQYDFHSSDEDEFPQVL
1434	1	PAIEENLLDDKHLLKPWDAKKLSSSSSRPRSCEVPGINIFP
1435	1	SRLGVPRQDSKGLYADTREKKSGNLWTRLGSAPKTKEKNTK
1436	1	SAQKDSGSTVPPSLESRVENKELIPMQQILEEAEPQGQLQE
1437	1	KCGSTHEDRVEKQSGDPLPLKLENSPEAEGLNSISDVNKNG
1438	1	EGLNSISDVNKNGSIEGEDSKNNELQNSARCSNLVLCQHIP
1439	1	VMAARSKDAAPSQRDGLLPVKVEEDSPGSWEPNYPAASPDP
1440	1	ERDREREPEAASSRGSPVRVKREFEPASAREAPASVVPFVR
1441	1	KVIQVDEMIVEEEEEEENERKNLQTARVKRCPPSKKRTQSI
1442	1	QHKLLKVIRKKLVHKTLDMIKKIADEKYNDTFWKEFGTNIK
1443	1	CKMNRYDKKIDSLMNAVGCLKSEVKMQKGERQMAKRFLEER
1444	1	DSFGGRNQGGSSWEAPYSRSKLRPGFMEDRGRENYSSYSSF
1445	1	VDYQNKSTNVTVAAARGIKRKMMQPFNKPSGTFIKKPKLAK
1446	1	ARGIKRKMMQPFNKPSGTFIKKPKLAKPMEKISLSKSPTKT
1447	1	PFNKPSGTFIKKPKLAKPMEKISLSKSPTKTDPKNEEEEKR
1448	1	VVKIIEKDVMEGVTVDDHMMKVETVHCSACSVYIPALHSSV
1449	1	SLLLNKDPNLGLNRDPRHLPKQEPISIIDQGEPKGTGATCG
1450	1	GSRNSSTGDGAPSSACTSDSKDPSLRPAQPVRKGASQFMGN
1451	1	KKPVLKALKVEDKEKELEKIKQELGEESTRLAKEKEQSPTA
1452	1	QEWAPQTARIRTRMQNDSILKSELGNQSPSTSSRQVTGQPQ
1453	1	LSRVVFINKKTLANDSIFEYKDIGEIVHVNTHLVSSRKRPH
1454	1	ILEDWTTIRKAMATLGPHRVKTEPPVKLEKHLHSARSEEGR
1455	1	TIRKAMATLGPHRVKTEPPVKLEKHLHSARSEEGRLYYDGE
1456	1	GIATRRTRSMQRKLKAQTEKKDSKIVPGNEKQIVGTPVNSE
1457	1	TRRTRSMQRKLKAQTEKKDSKIVPGNEKQIVGTPVNSEDSD
1458	1	EDSDTRQTSHLQARSLSEINKPNFYNNDFDDDFSHRSSENI
1459	1	CKDLDEDANGITDEGKEINEKSSQLKNLSELQDTSLQQLVS
1460	1	EDANGITDEGKEINEKSSQLKNLSELQDTSLQQLVSQRHST
1461	1	TQTFATVEVGRWNNNKKSPIKASDLTKFGDCGGSDDEEEST
1462	1	QSNKRTLTQIKEKKKNELLQKAVITPDFEKNHCVPPYSESK
1463	1	KAVITPDFEKNHCVPPYSESKYQLQKKRRKERQKTAGDGWF
1464	1	MRASMDPKRFYKKNDRDGFPKYFQIGTIVDNPADFYHSRIP
1465	1	KRTIVEELLADSEFRRYNRRKYSEIMAEKAANAAGKKFRKK
1466	1	TVEEQENETPPATSSEAEQPKGEPENEEKEENKSSEETKKD
1467	1	LLGGECDKAVASQLGLLDEIKTEPDNAQEYCHRQQSRTQEN
1468	1	ITAYKQKPAKPLISVPCKPLKPSDEMIETTSDLGKTELFCS
1469	1	SLKIKRNANDDGKSCVAKIIKPDPEDLQLDKSRDVPVDAVA
1470	1	KNVVTKNFQNIYPKPVTEIAKPVILNTTQIPKNVATETQLK
1471	1	KPVILNTTQIPKNVATETQLKGGQHSQAAPVKWIFQDNLQP
1472	1	TRIPDHLTSGEGFDSFSSLVKSGTYKETEFMVKEGERKQQN
1473	1	TSHSKTRQEKRTEMEYYTHEKQEKGTLNSNAAYEQSHFFNK
1474	1	LGNVWPGEEEPCNDATTPSYKKPLYGISHKIMEKKNPPSGD
1475	1	GNVWPGEEEPCNDATTPSYKKPLYGISHKIMEKKNPPSGDL
1476	1	EPCNDATTPSYKKPLYGISHKIMEKKNPPSGDLLNVYELFE
1477	1	IMEKKNPPSGDLLNVYELFEKANASNSPSSLRLLNEPQKRD
1478	1	FEKANASNSPSSLRLLNEPQKRDCGSTGAGTDNDPNIYFLI
1479	1	PGEFAVFLLHRLFPELFDHRKLGEQYSCYGDGGKQELDPQR
1480	1	ISVVKVEDSFEGERPGRRSKKIWLVPIDFDKLEIPQPDFEV
1481	1	SRTSEKHSVDSVLTALQDSSKRKQLVSDGLLDSVPGVKRRR
1482	1	DSSKRKQLVSDGLLDSVPGVKRRRLIPEALLAGMRNRENSS
1483	1	GAPENRADPFDQGVVATDEVKEEPPEPFQKIGPKTGNYTCE
1484	1	PVPAEASLSAEQGTMTEVKVKTELPDDYIQEVIWQGEAKEE
1485	1	KVKTELPDDYIQEVIWQGEAKEEKKAVSKDGTSDVPAEICV
1486	1	EQPSSGSLKVEFFPHQEKDIKKEEITKEEEREKKFSRRLNH
1487	1	DAVNTKSYLPPPEQPSSGSLKVEFFPHQEKDIKKEEITKEE
1488	1	VFDAGLQKAYSPTCSPTLGFKEELRPPPTKLAACEPLKHGL
1489	1	RRKQKLASPQPSYAADANDSKAEYSDVLAKLAFLNRQSQCA
1490	1	MAELDQLPDESSSAKALVSLKEGSLSNTWNEKYSSLQKTPV
1491	1	LLKDAMAPGTPKSLLLSASIKREGESPTASPHSSATDDLHH
1492	1	SFPDIEDEEKFLYGDEEEDLKAESVPKPLGSSESEVMRQKA
1493	1	DEEKFLYGDEEEDLKAESVPKPLGSSESEVMRQKASSLPSS
1494	1	LKAESVPKPLGSSESEVMRQKASSLPSSAPAVKLESLEETN
1495	1	SESEVMRQKASSLPSSAPAVKLESLEETNPEYAKIHDLLKT
1496	1	TVRARELGDPIAHPRHEADEKPFICAQCGKTFNNTSNLRTH
1497	1	EKREREKREKEKEKHKHEKIKVEPVALAPSPVIPRLTLRVG
1498	1	RLKMYNKEVQTVCAGLTRISKEILTQGQINSTSGLNKESFR
1499	1	LTQGQINSTSGLNKESFRYLKDEQLCRLNLGMQEYRVPQGV
1500	1	MDCGLTGKRELEVDSQCVRIKTESEEACTEIQLLTTASSSF
1501	1	MGQAKDSIKAAESHWGLPVQKLEKVNQTQPEDTSGQQKPHP
1502	1	AKDSIKAAESHWGLPVQKLEKVNQTQPEDTSGQQKPHPGER
1503	1	PVQKLEKVNQTQPEDTSGQQKPHPGERLKTGLLSRSPVCSC
1504	1	SPVCSCESASPCPKQSPRVAKTQQKRRNCSSAEDFDHHGRV
1505	1	KSKAVRVLPASELSDPGLLLKQDLAKTTSKEELHVLESLSS
1506	1	ASELSDPGLLLKQDLAKTTSKEELHVLESLSSRHLMKNNPG
1507	1	KTTSKEELHVLESLSSRHLMKNNPGQAQQTGLATNTERLST
1508	1	QQTGLATNTERLSTIQNSPTKKRKKYERGHXXXXXXXXXXX
1509	1	VRKQHRPSNAEFTRSNPLSLKGYGFQITAYFLKRGIRLRCI
1510	1	HPFEADLLEMAEMIAEDEEKKTLSQGESQTSEHELFLDTKI
1511	1	EELNHYALKSNAVQEADSELKQFSKGETEQDLEADFPSDSF
1512	1	HESDNENEIQIQNKLKKDFPKQFDQVSVFKSIRKDFSLVRE
1513	1	QIQNKLKKDFPKQFDQVSVFKSIRKDFSLVRENSKETFSGK
1514	1	LTYEREKRLDKPHKDLDSRLKSSFFDKAANQVEETLHTHLP
1515	1	THLPQTPETNFRDSSYPFANKESIGSELGNSFASNIRIKEE
1516	1	ANKESIGSELGNSFASNIRIKEEPLDDEYDKAMAPQQGLLD
1517	1	GNSFASNIRIKEEPLDDEYDKAMAPQQGLLDKIKDEPDNAQ
1518	1	EEPLDDEYDKAMAPQQGLLDKIKDEPDNAQEYSHGQQQKTQ
1519	1	LDKIKDEPDNAQEYSHGQQQKTQEGELKISAVFSVSGSPLA
1520	1	PLAPQLTTGFQPSLASSGMNKMLPSVPATAVRVSCSGCKKI
1521	1	PPPPLTKKTCSSCSKDILNPKDVISAQFENTTTSKDFCSQS
1522	1	ENTTTSKDFCSQSCLSTYELKKKPIVTINTNSISTKCSMCQ
1523	1	TTTSKDFCSQSCLSTYELKKKPIVTINTNSISTKCSMCQKN
1524	1	PAGSQEPVKDVHVARGFSYRKSVHQIPAQRDLYRDFRKENV
1525	1	FRKENVGNVVSLGSAVSTSNKITRLEQRKEPWTLGLHSSNK
1526	1	PARSAGKTWREQQQWGLEDEKIAGVHWSYEETKTFLAILKE
1527	1	EEEEAAEDSDDDEIGIEFIRKSEIHGAPVLFQNLSGVHWGY
1528	1	LDILRETRFYEALQACHRKSKLYGAVAEQLRECGFLRTPEQ
1529	1	LGKAVVHQRPFVGKRPYRLLKYGESFGRSTRLMCRMTHHKE
1530	1	XXXXXXMANSTGKAPPDERRKGLAFLDELRQFHHSRGSPFK
1531	1	SFITHLQDKHCSKDALLAGLKQDEPGQAGSQKSSTKQPTVG
1532	1	QKSSTKQPTVGGTSSTPRAQKAIVNHPSAALMALRRGSRNL
1533	1	NPDCSVSRAEMYSEYLSTCSKLARGGILTSTGFYKCLRTVF
1534	1	NNVPKRYSLAVGPPKKDPKVKGVQSAAVQAFLKRKEEELRR
1535	1	KLFQGYETEEREETELSEKIKLECQPELSETSQTLPPKPFS
1536	1	KKLAPEFSKVKTKTPKHSPIKEEPCGSLSETVCKRELRSQE
1537	1	TPKHSPIKEEPCGSLSETVCKRELRSQETPEKPRSSVDTPP
1538	1	GGQNAENLCQFFKISPDLNIKCERKDDFLGAAEGKLQCNRL
1539	1	TEGAPARGTVTKEPCKTPILKVEPNNNCLTPGLCSSIGSCL
1540	1	CSSIGSCLSMKSSSENTLPLKGPYILKPTSSVKAVLIPNML
1541	1	SSENTLPLKGPYILKPTSSVKAVLIPNMLSEQQSTKLNISD
1542	1	LIPNMLSEQQSTKLNISDSVKQQNEIFPKPPLYTFLPDGKQ
1543	1	GKQAVFLKCVMPNKTELLKPKLVQNSTYQNIQPKKPEGTPQ
1544	1	LKKTSKNNYQIVKTTSENILKAKFNCWFCGRVFDNQDTWAG
1545	1	EQKQLFCDEKQTTLKKDYDVKNEIVDRSAPKPKISGSIHYA
1546	1	GFMKTAVLGPTLKNVMMKNNKLAVSPNYNATFMGFKMMDGK
1547	1	DTVYMKAATPFSCSSSILSGKASSEKEMTLISQRNNMLQTM
1548	1	PDSLLASISLLNDKDGTLKAKSEIEEQYVLEKGQNIDGQNL
1549	1	PQDVRDSEKMPRISGFGTLLKTQSDAIITQQLVKDKLRATT
1550	1	SGFGTLLKTQSDAIITQQLVKDKLRATTQNLGSFYMQSPLL
1551	1	TTQNLGSFYMQSPLLNSEQKKTIIVQTSKGFLIPLNITNKP
1552	1	KKPGMVLTLNNGKLEGVSAVKTEGAPARGTVTKEPCKTPIL
1553	1	SHSGLKPFVCPRCGRGFSQPKSLARHLRLHPELSGPGVAAK
1554	1	KSLARHLRLHPELSGPGVAAKVLAASVRRAKGPEEAVAADG
1555	1	PQPVARVVSEEKSLMFIRPKKYIVSSGSEPPELGYVDIRTL
1556	1	NMLLFNSPSVGPDAPKIEDLKWHSAFFRKQMGTSLVHSLKK
1557	1	QLHNETYQNNVKQVRRLLEAKQEKSMYGVYNTFTTEERWAL
1558	1	MYGVYNTFTTEERWALHPCSKSDPMYSMKRRKNIHACTICG
1559	1	KAFRALLLKKRRTESRPLPNKLNANQGGFENGEIGESEENN
1560	1	PILNADAAPGPEKVTSVVPFKRQRNESRTEGPIVKDEALQI
1561	1	SELLLVSGEVMHDSSFSVKRKLPDGHLGAEDQRHGEEQPPI
1562	1	KVSQTSDLKLGNQTLKPDGQKLILTTLGKSGSPIVLALPHS
1563	1	KTIIPLATAPNVQQIQVPGSKFHYVRLVTATSASSSTQPVS
1564	1	MCSSICKCIGCKNFEESPERKTLMHLADAAEVRVQQQTAAK
1565	1	KTLMHLADAAEVRVQQQTAAKTKLSSQISDLLTRPTPALNS
1566	1	LMHLADAAEVRVQQQTAAKTKLSSQISDLLTRPTPALNSGG
1567	1	INFHPESRSSDSSVIVQPFSKPGYITNSSRVVSNKSSELLF
1568	1	IVQPFSKPGYITNSSRVVSNKSSELLFDLTQDTGLSHYQGG
1569	1	SAVLPSVKSPSVTSSQAMLAKGTNTSSNQSKNGTPFPRACP
1570	1	SVTSSQAMLAKGTNTSSNQSKNGTPFPRACPKCNIHFNLLD
1571	1	LKNHMKYCCPDMINNFLGLAKTEFSSTVNKNTTIDSEKGKL
1572	1	PDMINNFLGLAKTEFSSTVNKNTTIDSEKGKLIMLVNDFYY
1573	1	GLAKTEFSSTVNKNTTIDSEKGKLIMLVNDFYYGKHEGDVQ
1574	1	MAELFMECEEEELEPWQKKVKEVEDDDDDEPIFVGEISSSK
1575	1	SPTPSISASASTLQLSPPRTKNITAKNPAKSNTSKPNTVKS
1576	1	SSYSRGLKNGALSRGITAAFKPTSQHYTNPTSNPVPASPIN
1577	1	DIPGGNNPSTTEATVDLEDEKERSXXXXXXXXXXXXXXXXX
1578	1	ESGKALAAMVEDLTERALEAKAVPCHRQGEQEETALCRGAW
1579	1	LKEHPEMAEAPQQQLGIPVVKLEKELPWGRGREDPSPETFR
1580	1	YVEPQDCRVSPGGGSKEKEAKPPQEDLKGALVALTSERFGE
1581	1	RVSPGGGSKEKEAKPPQEDLKGALVALTSERFGEASLQGPG
1582	1	PCTTNQNGRENNERLSTSNGKMSPTRYHANSMGQRSYSFEA
1583	1	SMGQRSYSFEASEEDLDVDDKVEELMRRDSSVIKEEIKAFL
1584	1	EDLDVDDKVEELMRRDSSVIKEEIKAFLANRRISQAVVAQV
1585	1	ISQSRISHWLLQQGSDLSEQKKRAFYRWYQLEKTNPGATLS
1586	1	QYPDEAKREEIANACNAVIQKPGKKLSDLERVTSLKVYNWF
1587	1	EMAAVNHTILALARQGANEIKTEALDDDXXXXXXXXXXXXX
1588	1	SSACSDGTLKLNTAASTEDVKIVIKTEVQEEEVVATPVHPT
1589	1	SDGTLKLNTAASTEDVKIVIKTEVQEEEVVATPVHPTDLEA
1590	1	DKDRELQQAELPNRSPGFGIKKEKTGWDTSESELSEGELER
1591	1	YGSSLCFHGRTFSVKKSDDCKDYGNLFSHSVSLNEQKPVHF
1592	1	LGKAHATTSNTVSKLLEKVRKVSVNVKTVRGSLERQAGQIK
1593	1	TTSNTVSKLLEKVRKVSVNVKTVRGSLERQAGQIKKLEVNE
1594	1	LLRRRNFKVMIYQDEVKLPAKLSISKSLKESEALPEKEGEE
1595	1	FRMQKYHKSNGGIVWGNIKKKLVETDFSTPTPRRKTPFNTD
1596	1	TDTAQRATTTYDFDCDNLELKSNKHSESPGATELNMCHSNC
1597	1	MSSKKLKIGERTNERIIKSQKQETTEELDVSIDILTSREQF
1598	1	LDVSIDILTSREQFFSDEERKYMAINQKKAYILVTPLKSRK
1599	1	LVKYQNSSLKLNDHKKNQFLKMTTFNNKNIFQSTMLTEATT
1600	1	KSKNKEDCDERDLLTVNRKIKISNLEKEQMLTSDFKKNTRL
1601	1	VNRKIKISNLEKEQMLTSDFKKNTRLLPKLKKIENQVAMSF
1602	1	ETEESENEFYIKQKKARPSVKETLQKSGVRKEFPITEAVGS
1603	1	EWNEKELQKLHCAFASLPKHKPGFWSEVAAAVGSRSPEECQ
1604	1	TKKKPANSKGQNGKRGDADQKQTIKITAKVGTLKRKQQMRE
1605	1	SVEKIAAIKAKIMAKKRSTIKTDLDDDITALKQRSFVDAEV
1606	1	RTKQPIPAAYNRYDQERFKGKEETEGFKIDTMGTYHGMTLK
1607	1	AAYNRYDQERFKGKEETEGFKIDTMGTYHGMTLKSVTEGAS
1608	1	KEETEGFKIDTMGTYHGMTLKSVTEGASARKTQTPAAQPVP
1609	1	IHNEKFYKCKEYRRTFERVGKVTPLQRVHDGEKHFECSFCG
1610	1	VMMENYSNLLSLDLESRNETKHLSVGKDIIQNTGSQWEVME
1611	1	TDFVSLRQVPYKYDLYEKTLKYNSDLLNSNRSYAGKQTDEC
1612	1	DQMERDHRNPDEQARQFLILKNQTPIEERGDLFGKALNLNT
1613	1	EKELAALFQLWLETKDQAFCKQENEDSSDATTPVPRVRTDY
1614	1	THSRQEYAHRSRETFQQRRYKCEQVFNEKVHVTEHQRVHTG
1615	1	IPVADMPKSPFKRKRTTNEIKNLQYLPRTSEPREMLFEDRT
1616	1	QFAEFKIDMDSKFENSNKDLKEELCPGNLSLVDTRQHSSAH
1617	1	KGSPHPGVGVPTYYNHPEALKREKAGGPQLDRYVRPMMPQK
1618	1	RRSTRIPGTDAQAQAEDMNVKLEGEPSVRKPKQRPRPEPLI
1619	1	YQNQTDNSVSNDPLLMTQYFKKSPSLTEASEKISTHIQTSQ
1620	1	STHIQTSQQALQFTDFVENDKLVGVALRLANNSEHINLPLP
1621	1	CGFFKKRHGPLLKDQDESCPKVNSFLTRDKYDEGLYRFNSL
1622	1	KLSSENLNAKNNTNSACFCRKALEGVPVGKATILNTENLSS
1623	1	KNNTNSACFCRKALEGVPVGKATILNTENLSSTPAPKYLKI
1624	1	GKATILNTENLSSTPAPKYLKILPSGLKYNARHPSTKVMKQ
1625	1	QKRSDHLINTESEAVNLSKVKVFTKSAHGGLQRGNKKIPES
1626	1	DHLINTESEAVNLSKVKVFTKSAHGGLQRGNKKIPESSNVG
1627	1	IPSARPEKRDSRVSTSSQESKTTNVRQTYDDGAATRLMSTV
1628	1	PEVLNSLEETYSPFFRNNSEKMSMEDENFRKRKLPVVSSVV
1629	1	PFFRNNSEKMSMEDENFRKRKLPVVSSVVKVKKFNHDGEEE
1630	1	AISEAQESVTKTTNYSTVPQKQTLPVAPRTRTSQEELLAEV
1631	1	ELLAEVVQGQSRTPRISPPIKEEETKGDSVEKNQGTQQRQL
1632	1	LKKPKLSEEVVVAPNQESGMKTADSLRVLSGHLMQTRDLVQ
1633	1	RGGQKKKGNKHKWVPLQIDMKPEVPREKLASRPTRPPEPRH
1634	1	SESATYVPVAPPTPAWQPEIKPEPAWHDQDETSSVKSDGAG
1635	1	YQKETESAPGSPRAVTPVPTKTEEVSNLKTLPKGLSASLPD
1636	1	LFYYEQDLWAEKFEPEYSQIKQEVENFKKVNMISREQFDTL
1637	1	RKKRGCSSSKYAPSYYHVMPKQNSTLVGDKRSDPEQNEKLK
1638	1	KQNSTLVGDKRSDPEQNEKLKTPSTPVACSTPAQLKRKIRK
1639	1	GNTGESSVEENEKQQNASESKLELRNNSNTCNIENELEDSR
1640	1	PTVGPSGLYSPSTNRGPIQMKIPISAFSTSSAAEQNSNTTP
1641	1	TSSAAEQNSNTTPRIENQTNKTIDASVSKKAADSTSQCGKA
1642	1	TVRRFRKRPEPSSDYDLSPAKQEPKPFDRLQQLLPASQSTQ
1643	1	KSVGVSNRQNKKVEEEEKLLKLFQGVNKAQDGFTQWCEQML
1644	1	IVELMAIQEKEGQAVAVPSSKTDSDIRTFIESNNRTRSPSL
1645	1	KTEPACVSPIQNSAPVSDLTKTEHPKSSFRIHRMRRMGSAS
1646	1	HEPSADLAPKKKPRKSSMPVKIEKEIIDTADEFDDEDDDPN
1647	1	SRRSRDRHSANINLHRKLLTKELDDMGLDSSQPSLSKDLRD
1648	1	MGLDSSQPSLSKDLRDEFLVKIYGAQHPMGLDVREDASSPA
1649	1	VVRKKRKSQQAGPSYVQNCVKENQGILGLRQHLGTPSDEDN
1650	1	XXMSQWTPEYNELYTLKVDMKSEIPSDAPKTQESLKGILLH
1651	1	SARSHKWPRTETESVSGLLMKRPCLHGSSLRRLPCRKRFVK
1652	1	YNELYTLKVDMKSEIPSDAPKTQESLKGILLHPEPIGAAKS
1653	1	LKVDMKSEIPSDAPKTQESLKGILLHPEPIGAAKSFPAGVE
1654	1	HPEPIGAAKSFPAGVEMINSKVGNEFSHLCDDSQKQEKEMN
1655	1	VEMINSKVGNEFSHLCDDSQKQEKEMNGNQQEQEKSLVVRK
1656	1	LCDDSQKQEKEMNGNQQEQEKSLVVRKKRKSQQAGPSYVQN
1657	1	ERCTYPHKYKKVTTDWFSQRKLHCKQDGEEGTEEDTEEKCT
1658	1	KEMNGNQQEQEKSLVVRKKRKSQQAGPSYVQNCVKENQGIL
1659	1	TEEDDITDNQKHKPPKVPKIKEDDIEMKKRKRKEEGEKEKK
1660	1	DAEQPSGFTFSFFDSDTKDIKEETYRVETVKPGKIVWQEDP
1661	1	KRRGEFSDFHGPPKKIIKVQKDESSTGSLAMSTRPRRVIER
1662	1	QVGNVPLKKAKESKKHEKLEKPEKEKKKKMKNENADKLLKS
1663	1	NVPLKKAKESKKHEKLEKPEKEKKKKMKNENADKLLKSEKQ
1664	1	RVEKWREEQRKKAMENIGELKKEIEEMKQGKKWSLEDDDDD
1665	1	QQKAEGKIIKKSSGFSGKGFKFDETEQALANERKKLQKAAL
1666	1	LAPTVSAKTIAEQLAEKINAKLNYVPLEKQEEERQDGGQNE
1667	1	TIAEQLAEKINAKLNYVPLEKQEEERQDGGQNESFKRYEEE
1668	1	YCYDNIHFMKAFQKIVVLFYKAEVLSEEPILKWYKDAHVAK
1669	1	YGKRKTLTETIYKNYYRIQLKPEQFSSYLTSPDVGFSSYEL
1670	1	EEMQEEMVLLVKGEEDEGEEKYEVVKLKIPMDNKEVPGEAP
1671	1	EKLNFGNKDQNVKFRKLMGIKSEDEAGCSSVDEESYKTLKQ
1672	1	IAAAVAPKKKIQTTLSNLVVKGTNLIIQETRQKLGIPQKSL
1673	1	PPRTGSEFPRLEGAPATMTPKLGRGVLEGDDVLFYDESPPP
1674	1	TGILKEAEAEMQERYFEPLVKKEQMEEKMRNIREVKCRVVT
1675	1	GILKEAEAEMQERYFEPLVKKEQMEEKMRNIREVKCRVVTC
1676	1	GEETFSQIPDGILNKKTPGVKPCESSVCGEVGMGPSSLNRH
1677	1	VFGRHSGGFLSSPADFSQENKAPFEAVKRFSLDERSLACRQ
1678	1	FESECTPQSQFSIHASSNVNKQEENGVFIKTTDDTTTDNYI
1679	1	REHPEQHVSTVNSKEEKNPVKEEKTETLFQFEESDSQCFEF
1680	1	VDTRKKTKLISPQNLSVRNNKKLLTSQELQMQRQIRPKSQK
1681	1	DYNCTGGTEVLANSNRKQLIKCMPSEPETIKAKHGSPATDD
1682	1	SSSSRQGTNKHTDTQITEAHKIPIQKTATKNDTEFQLHIPV
1683	1	QGTNKHTDTQITEAHKIPIQKTATKNDTEFQLHIPVQRQVA
1684	1	KHTDTQITEAHKIPIQKTATKNDTEFQLHIPVQRQVAHCKN
1685	1	TKNDTEFQLHIPVQRQVAHCKNASLLLGEKTIILSRQTSVL
1686	1	HIPVQRQVAHCKNASLLLGEKTIILSRQTSVLNAGNSVFNH
1687	1	SVQASEMTVPQKPSVCHRPCKIEPVGIQRSYKPEHTGPALH
1688	1	KPSVCHRPCKIEPVGIQRSYKPEHTGPALHNLCGQKPTIRD
1689	1	ISNSEVEQVNSFLDYKNEEVKFIENELEIQKQKYFKLQTFV
1690	1	LQGSSRLSPGTDSSSNLGGVKLEGKKSPLSSILFSALDSDT
1691	1	KQVERHIQHQLGGFLEKTLSKLPNLESLRPRSQLMLTRKAE
1692	1	VSNNSSAHGSQRTSGPESSMKVTSSIPVFDLQDGGRKICPR
1693	1	VEYQKKGKSLDSEPSVPSAAKPPSPEKTAPVASTPSSTPIP
1694	1	VDDFYYGRDGGKVAQLTNFPKVATSFRCPHCTKRLKNNIRF
1695	1	LFAKDKIEHKLQHHKTFRKPKQLEGLKPGTKVTIRASRGQP
1696	1	CCSRAYANHMINNHVPRKSPKYLALFKNSVSGIKLACTSCT
1697	1	KKKTGYGELNGNAGEREISLKNLSSDEATNPISRVLNGNQQ
1698	1	ATNPISRVLNGNQQVVDTSLKQTVKANTFGKAGIKTKNFIQ
1699	1	FKPDYSEQKGNRVDGSKPIWKYETGPGGTSRGKPAVGDMLR
1700	1	GGTSRGKPAVGDMLRKSSDSKPGVSSKKFDDRPKGKHASAV
1701	1	LQHGAEGSPKAQPKPLKHEQKHTLQQHQETPKKKTGYGELN
1702	1	DVMEKAAEVYTRLKSRVLGPKIEAVQKVNKAGMEKEKAEEK
1703	1	NRSLKGKLMNSKKLSSTDCFKTEAFTSPEALQPGGTALAPK
1704	1	LGFQEEDPPGEKVASLPGDFKQEEVGGVKEEAGGLLQCPEV
1705	1	PEQRPGMQDPLSPKAPLICTKEEVEEVLDSKAGWGSPCHLS
1706	1	PADSLSTAAGAAELSAEGAGKSRGSGEQDWVNRPKTVRDTL
1707	1	SAEGAGKSRGSGEQDWVNRPKTVRDTLLALHQHGHSGPFES
1708	1	EPALTAGRLLGFEANGANGSKAVARTARKRKPSPEPEGEVG
1709	1	GTPRKAHSKSAKEHQETKPVKEEKVKKDYSKDVKSEKLTTK
1710	1	PYPMMHGRAVHGVEETSSEVKPPNEXXXXXXXXXXXXXXXX
1711	1	RQDPLNETHLQTTSGRSIEIKDELKKKKNLNRSGKRGRPSG
1712	1	AQKAQPVGTCPGEEWMIRKVKVEDEDQEAEEEVEWPQHLSL
1713	1	GNTEPLPPDSGDKNLVIQKSKDEAQDNGATIMPIITESFSL
1714	1	SLIQKMQIPTLLQEPLSNSLKISDIITRNTNDPGVGSKHLM
1715	1	IITRNTNDPGVGSKHLMEGQKIITLDTATEIEGLSTGCKVY
1716	1	TGCKVYANIGEDTYDIVIPVKDDPDEGEARLENEIPKTSGS
1717	1	LENEIPKTSGSEMANKRMKVKHDDHYELIVDGRVYYICIVC
1718	1	YQCLACGKSFINYQFMSSHIKSVHSQDPSGDSKLYRLHPCR
1719	1	AYLSDRSSTIPAMKDDGIGYKVDTGKEPPVGTTTSTQNKPM
1720	1	DSTYKKVALQEEPASGINMIKLIREDGGWKQLEDSHEDPQG
1721	1	VPRDVPLPVVRVASVFANADKGDDEKNTDNSEDSRAEDNFN
1722	1	PLPVVRVASVFANADKGDDEKNTDNSEDSRAEDNFNLEKEK
1723	1	YFEQLHYNDMWLKVGDCVFIKSHGLVRPRVGRIEKVWVRDG
1724	1	KRKINMSGYILFSSEMRAVIKAQHPDYSFGELSRLVGTEWR
1725	1	YKAACKLWDLYLRTRNEFVQKGEADDEDDDEDGQDNQGTVT
1726	1	NSISKWDQTLAARRRDVHLSKEQESRLPSHWLKSKGAHTTM
1727	1	RDVHLSKEQESRLPSHWLKSKGAHTTMADALWRLRDLMLRD
1728	1	AEPFYHLPSKKKYPDYYQQIKMPISLQQIRTKLKNQEYETL
1729	1	DLNLMFENAKRYNVPNSAIYKRVLKLQQVMQAKKKELARRD
1730	1	DDIEDGDSMISSATSDTGSAKRKSKKNIRKQRMKILFNVVL
1731	1	IEHNIRNDKYAGEEGMIEDMKLMFRNARHYNEEGSQVYNDA
1732	1	LKEKRKELGPLPDDDDMASPKLKLSRKSGISPKKSKYMTPM
1733	1	PKRRNQPDYYEVVSQPIDLMKIQQKLKMEEYDDVNLLTADF
1734	1	GEKSKNTIHEDTIFRNGLQCKHEFERQERHQMGCVSQMLIQ
1735	1	FDLSRIIPSEKPSSTLQYFPKSENQPPKAQPPNLHLMNLQN
1736	1	DDVSSQPLWPGDVGYGPLRIKEEQVSPSQYGGSELPSAKDG
1737	1	PPSRQAEPPKKEAATTGPQVKRADEWKDPWRRSKSPKKKLG
1738	1	FSSSPSPSPTPSPHRPSIRTKGEPAPPPGKAGEKSVKKPAP
1739	1	APPPAPPQATKTTAPVPEPTKPGDPREARRKERPARTPPRR
1740	1	PQQAPPGQPQQGTFVAHKEIKLTLLNKAADKGSRKRYEPSD
1741	1	RKRQLSPQSKSSSKVTSVPGKASDPGAASTKSGKASTLSRR
1742	1	ESQAFQERDGRMVAGKVLMAKQEIVECVASAAMISPGKLPG
1743	1	EELSSSHHNREKAKEKPRFLKHESSREDSKWSHSDSDKKSR
1744	1	MGDERVKNGLNFMYEAPPGAKKENKEKEETEGETEYKFEWQ
1745	1	IDSHEKTISEDGNHTSLELGKSLFTNTALVTQQSVPIERIP
1746	1	HHPVSTALSVGGINESPRVSKQLSTFEVNSINPKRAKLRDG
1747	1	SHVQNGAPFPAAFPKDNIHFKPINTNLDRENELAKTDILSL
1748	1	KLVLLKKLRQSQIQKEATAQKPTGSVGSTVTTPPPLVRGTQ
1749	1	GSTVTTPPPLVRGTQNIPAGKPSLQTSSARMPGSVIPPPLV
1750	1	QQEQEIEQRLLQQGTAPAQAKAEPTAAPHPVLKQVIKPRRK
1751	1	LSRGSATTPRGVLHTFSPSPKLQNSASATALVSRTGRHSER
1752	1	KTPLSTGGTLAFVSPSLAVHKSSSAVDRQREYLLDMIPPRS
1753	1	FQSSQTLTHRSNVSLLEPYQKCGLKRKSEEVDSNGSVQIIE
1754	1	LQVFSPPSVSSSAFCSAKKLKIEPSGWDVSGQSSNDKYYTH
1755	1	GVPSPIAALKNVAEALGHSPKDPGGGGGPVRAGGASPAASS
1756	1	LQLLTQQQAGKPQPKEALGNKQLAFQQQLLQMQQLQQQHLL
1757	1	KESERLQAMMAHLHMRPSEPKPFSQPLNPVPGSSSFSKVTV
1758	1	HALFTLAQAEDSVFVIVNKEKPDIFQLVSVKLPKSSSQEVE
1759	1	QRQEKETELELQMKLWMYNKKTQGFILNTKINMPHEDCITA
1760	1	FYFLTKSQSLLTFSTKSPEEKLTPTSKQLLAEESLPTTPFY
1761	1	PSSPKSKKKSRKGRPRKTNFKGLSEDTRSTSSHGTDEMESS
1762	1	DTRPKCGFCHVGEEENEARGKLHIFNAKKAAAHYKCMLFSS
1763	1	MGWSGSGGLGAKEQGIQDPIKGGDVRDKWDQYKGVGVALDD
1764	1	EQMNPKEKLKPFQRSGLPFPKSGVVSRLEQGEPWIPDLLGS
1765	1	QVQARGRALNIVDQEGSLLGKGETQGLLTAKGGVGKLVTLR
1766	1	NPGTEDIQFPIQKIPLGLDLKNLRLPRRKMSFDIIDKSDVF
1767	1	SESLQEDMLGNRLLLPTPTVKQESKDVEENVGLIVYNGAMV
1768	1	IRNLSTVMDEIHTVLKKDNVKNEDKDQKSKENGASVXXXXX
1769	1	QVGIGIGPPTLSKPTQTKGLKVEPEEPSQMPPLPQSHQKLK
1770	1	KVEPEEPSQMPPLPQSHQKLKESLMTPGSGAFPYQSDFWQH
1771	1	EGAEPFPVGRSSLLVGNLKKKYAQGFLPEKLPQQDHTTTTD
1772	1	SDRSKLQKAGAATHNRRRASKASLPPLTKDTKKQPTGTVPL
1773	1	HILSGRDKRLAEQVSSYNESKRSESLMDIHHKKLKSKAAED
1774	1	AAEDKNKPQERIPFDRDKDLKVNRFDEAQKKALIKKSRELN
1775	1	GFHTNGTGHGNLRPRKTRPLKAENPYLFLRGLPYLVNEDDV
1776	1	RFLYKDENRTRYAFVMFKTLKDYNTALSLHKTVLQYRPVHI
1777	1	PPDDFRSHRPFVNFGRPEGGKFDFGKHNMGSFPEGRFMPDP
1778	1	GEEDEGDEEDSTAGTTKQPSKEEEEEEEEEQLNQTLAEMKA
1779	1	RKGRQQQQKQQLPQTPPSCLKTEIMSPLYQDEAPKGTEASS
1780	1	SSEEEESWEPLRGKKRSRGPKSDDDGFEIVPIEDPAKHRIL
1781	1	AKHRILDPEGLALGAVIASSKKAKRDLIDNSFNRYTFNEDE
1782	1	NRYTFNEDEGELPEWFVQEEKQHRIRQLPVGKKEVEHYRKR
1783	1	SRGGTSQVGSPTLLSPAVPSKQKRDRSILTLSKEPGHQKGK
1784	1	LLSPAVPSKQKRDRSILTLSKEPGHQKGKERRSVLECRNKG
1785	1	SKEPGHQKGKERRSVLECRNKGVLMFPEKSPSIDLTQSNPD
1786	1	GKERRSVLECRNKGVLMFPEKSPSIDLTQSNPDHSSSRSQK
1787	1	EELELEQTKMKSISSDPLEEKKALEISPRSCELFSIIDVDA
1788	1	ELELEQTKMKSISSDPLEEKKALEISPRSCELFSIIDVDAD
1789	1	SRAGVHAQQEATTGPGAHRPKGPAKTKGPRHQRKHHESITP
1790	1	TLQQEFARVGASAHDDSLEEKGLFFCQICQKNLSAMNVTRR
1791	1	HSRGLKRRGPTSKKEPRKRRKVDEAPSEDLLVAMALSRSEM
1792	1	VPALRLESAFSERIRPEAENKSRKKKPPVSPPLLLVQDSET
1793	1	DEDFKELCASFFQRVKKHGIKEVSGERKTQKAASNGTQIRS
1794	1	FQELLRSMWADEEEEAETLLKSKDHEEDQENVNEAEMEEIY
1795	1	GGSPVSGQLLAGVQVQKQWDKVEEMEPLEPGRDEAATTWEK
1796	1	EEALGHSSCSSPSRDCQAERKEGSLPHSDDAGDYEQLFSST
1797	1	NFLKETNKENLLDILTEPERKPDPKLYTRSKPKTDSYNQTK
1798	1	SPAPEKKEKTPELPEPSVKVKEPSVQEATSTSDILKVPKPE
1799	1	KVKEPSVQEATSTSDILKVPKPEPIPEPKEPSPEKNSKKEK
1800	1	RVSVSPGRTSGKVTKHKGTEKRESPSPAPKPRKVELSESEE
1801	1	VTKHKGTEKRESPSPAPKPRKVELSESEEDKGGKMAAADSV
1802	1	SPAPKPRKVELSESEEDKGGKMAAADSVQQRRQYRRQNQQS
1803	1	AIAAATTTLAQEEPVAAPEPKKETESEAEDNLDDLEKHLRE
1804	1	RKEDSYIDHKVPCTDSQVQVKLEDHKIVTACLPVEHVNQLT
1805	1	GPEGSSSRPQMIRGRLCDDTKPETFNQLWTVEEQKKLEQLL
1806	1	CEGSISASPLNSRKSDPVTPKSEKKSKNKQRNTGDIQKYLT
1807	1	PTPERGSRDKNRQVSLKMQLKQSVNRRKMPNSTRDHCKVSK
1808	1	LPEDKVIIFLKDASRRTGDEKGVEAIPEGSHIKDNEQALYE
1809	1	ANQNGVSSNGPGEILNKEEVKVEGLHINGPTGGNKKPLHAD
1810	1	ESTGKIEGQERPQEGYFSSVKMPSEKVSSYQKRTSVTPHQR
1811	1	KSHNQSARAFSHNEVLMQYQKTETPAQSFGYNDCEKSFLQR
1812	1	NDCEKSFLQRGGLITHSRPYKGENPSVYNKKRRATNIEKKH
1813	1	QSPGHQSPLASPKVPVCQPLKEEDDDEGPVDKSSPGSPQSP
1814	1	DPDPPAPLAEGAFLAEASLLKLSPATPTSEGPKVVSVQLGD
1815	1	TPTSEGPKVVSVQLGDGTRLKGTVLPVATIQNASTAMLMAA
1816	1	PVATIQNASTAMLMAASVARKAVVLPGGTATSPKMIAKNVL
1817	1	MAASVARKAVVLPGGTATSPKMIAKNVLGLVPQALPKADGR
1818	1	VARKAVVLPGGTATSPKMIAKNVLGLVPQALPKADGRAGLG
1819	1	ATSPKMIAKNVLGLVPQALPKADGRAGLGTGGQKVNGASVV
1820	1	SPEPPRPAKRPRRELGSKGLKGGGGGPGGWTCGLCHSWFPE
1821	1	ACEKHTRRKTRPPVRLVPKVKFEKVEEEEQEVYEVSVPGDD
1822	1	KHTRRKTRPPVRLVPKVKFEKVEEEEQEVYEVSVPGDDKDA
1823	1	FRVSDLQMLLGFVGRSKSGLKHELVTRALQLVQFDCSPELF
1824	1	HELVTRALQLVQFDCSPELFKKIKELYETRYAKKNSEPAPQ
1825	1	FDCSPELFKKIKELYETRYAKKNSEPAPQPHRPLDPLTMHS
1826	1	SQSTSLCIHQRVHTKERNHLKISVIXXXXXXXXXXXXXXXX
1827	1	EEEKKGVAASLLAPLLPEGIKEEEERWRRKVICKEEPVSEV
1828	1	PLLPEGIKEEEERWRRKVICKEEPVSEVKETSTTVEEATTI
1829	1	SDKEMEVEESPEKIKVQTTPKVEEEQDLKFQIGELANTLTS
1830	1	EQNTQQGDGVLDLSTKKTSIKSEESSICDPSSENSVAGRLH
1831	1	TASTYLHQLTLQKMVTQFKEKNESLQYETSNPTVQLKIPQL
1832	1	SSLQSNELVDKKCKSDIEKPKSEERSGVIREVMIIEVSSSE
1833	1	AQIANNRTPGRWTQRYYSANKNIICRNCDKRGHLSKNCPLP
1834	1	KRLKQKIKVLKKNGVIPEPSKLPYIKAANENPHHDIRKGRA
1835	1	KIKVLKKNGVIPEPSKLPYIKAANENPHHDIRKGRASWKSN
1836	1	EKHRKADRHREVDEDFPRGPKTYSSPGSFKTQKPSKPFHRS
1837	1	REVDEDFPRGPKTYSSPGSFKTQKPSKPFHRSSHYHTSRED
1838	1	DEDFPRGPKTYSSPGSFKTQKPSKPFHRSSHYHTSREDKSP
1839	1	FPRGPKTYSSPGSFKTQKPSKPFHRSSHYHTSREDKSPKEG
1840	1	KQKKKERCWEDDDNDNLFLIKQRKKKSXXXXXXXXXXXXXX
1841	1	INSQLVAQQVAQQYATPPPPKKEKKEKVEKQDKEKPEKDKE
1842	1	KDQLGSSFYSHLPELHIFQIKGEIANQLEKSTSDASSVSTS
1843	1	TSSRRSKHLKTHSGEKPFVCKICGKAFLYSSRLNVHLRTHT
1844	1	AKTKQKCAAQPHTVRRTKKLKVEEETSKASNLEGESNSSET
1845	1	EGESNSSETPSTSTVWGGTCKKEENDDDFTFGQSALKKIKT
1846	1	GTCKKEENDDDFTFGQSALKKIKTETYPQGQPVKFPANANS
1847	1	CKKEENDDDFTFGQSALKKIKTETYPQGQPVKFPANANSTK
1848	1	MPRVKKNAPQISDGSEVVVVKEELNSSVAIADTALEDRKNK
1849	1	DSSSKESQEEFLENPWKDRTKAEEPSDLIGPEAPKTLTSQD
1850	1	EEPSDLIGPEAPKTLTSQDDKPLNYGHALLPGEGAAMAEYV
1851	1	PLASSLYGIQIADHQLRQATKIASAPEKLGRDPRPQTSRIS
1852	1	DIADIDNLEQADQEREVKRRKYECTICGRKFIQKSHWREHM
1853	1	NKPYKCNLCDKTFSTPNEVVKHSCQNQNSDVFALDEGRSIL
1854	1	LLGSGDSEVTEPDHPVLASIKKEQETVLLDXXXXXXXXXXX
1855	1	LGSGDSEVTEPDHPVLASIKKEQETVLLDXXXXXXXXXXXX
1856	1	EAEFEDIMKRNRAISSSAISKAVSGASAGDYSDAIETLLTA
1857	1	SASGKHEHLNLTEDFQSSECKESLMDLSHLNKWESIPNTEK
1858	1	IPKQKISEEVHSYKVRVGRLKHDITQVPETREVYKSEDRLE
1859	1	QAPTSSKRSQQHAKVVPWMRKTEYISTEFNRYGISNEKPEV
1860	1	TEYISTEFNRYGISNEKPEVKIGVSVKQQFTEEEIYKDRDS
1861	1	PKTVEPLTVKQKPSGSEMEKKSVVASELSALQAAEHTSPEE
1862	1	VNGEAKETQPIFLGDESMEIKKQITGMRRLLNDSTGRIYQR
1863	1	EQNSEPCAGSSSESDLQTVFKNESLNAESKSGCKLQELKAK
1864	1	DLKTELKDYLKRFADEGTVVKREDIQQFFEEFQSKKRRRVD
1865	1	STYELPSCYPTKDLTSIYDIKPFPKITDTKKTEDLYWRQQS
1866	1	VLGWIPRAGVTKPQTNLLELKNSFSKTGAQKRFHKSILEDH
1867	1	SSSQTQMVDECSNDVIIKKIKQEIPEDYYIVANAELTGGVD
1868	1	AELTGGVDGPALSLTQMAKPKPQTHAGPSCVGSAKLIPHVT
1869	1	ELDPHGMSASPSVISRPIVQKTARVSLASPNRGPPGTHGTN
1870	1	PGRQTEFAPETGKREKRRLTKNATAGSDRQVIPAKSKVYDS
1871	1	CVVPQTTVILNNDRQNAIVAKMEDPLSNRAPDSLENVISNA
1872	1	NQGRPHRHLTSRPYACELCAKQFQSPSTLKMHMRCHTGEKP
1873	1	TGEKRYHCQFCFQRFLYLSTKRNHEQRHIREHNGKGYACFQ
1874	1	RHIREHNGKGYACFQCPKICKTAAALGMHQKKHLFKSPSQQ
1875	1	CPKICKTAAALGMHQKKHLFKSPSQQEKIGDVCHENSNPLE
1876	1	HENSNPLENQHFIGSEDNDQKDNIQTGVENVVLXXXXXXXX
1877	1	RNFSNSPGPYVFCITEKGVVKEEKNEKRHEEPAITNGPRIT
1878	1	SNSPGPYVFCITEKGVVKEEKNEKRHEEPAITNGPRITNAF
1879	1	EHDGSSPGNTGKENCEALAAKPKTCRKPKTFSIPQDSDSAT
1880	1	ILKNHQKSFHAIDHRLSISKKTANGGLKPSVYPYKLYRLLP
1881	1	SFHAIDHRLSISKKTANGGLKPSVYPYKLYRLLPMKCKRAP
1882	1	AAMTSSNHRAFSDPAVSQSLKDDSKPEPDKVGRFASRPKSI
1883	1	SSNHRAFSDPAVSQSLKDDSKPEPDKVGRFASRPKSIKEKK
1884	1	AFSDPAVSQSLKDDSKPEPDKVGRFASRPKSIKEKKKTTSH
1885	1	YVADPGGSLSKTTNIAEETSKIETYIAKPALPGTSTNSNVA
1886	1	SLSKTTNIAEETSKIETYIAKPALPGTSTNSNVAPLCQITV
1887	1	NSNVAPLCQITVKIGNEAIVKRHILGSKLFYKRGRRPKYQM
1888	1	FDDASDQDSTDKPWRPYYNYKPKKKSRQLKKMRKVNWRKEH
1889	1	GNRSPSHKCKYPAELDCAVGKAPQDKPFEEEETKEMPKLQC
1890	1	SHKCKYPAELDCAVGKAPQDKPFEEEETKEMPKLQCELCDG
1891	1	ELDCAVGKAPQDKPFEEEETKEMPKLQCELCDGDKAVGAGN
1892	1	AVGKAPQDKPFEEEETKEMPKLQCELCDGDKAVGAGNQGRP
1893	1	FEEEETKEMPKLQCELCDGDKAVGAGNQGRPHRHLTSRPYA
1894	1	TCVWDSKVENQQKKPVENRMKEDKSSIREAISKAKSTANIK
1895	1	KEDKSSIREAISKAKSTANIKTEQEGEASEKSLHLSPQHIT
1896	1	HTGEESLNVIYVGSYSGTSQKRTYEGGNALDGGRMRMPLXX
1897	1	ISKAKSTANIKTEQEGEASEKSLHLSPQHITHQTMPIGQRG
1898	1	VCREAALLALEEDIQANLIMKRHFTQALSTVTPRIPESLRR
1899	1	PPFPSDYLALQLPEPSPLRPKREKRPRLPRKLKMAVGPPDC
1900	1	PEPSPLRPKREKRPRLPRKLKMAVGPPDCPVGGPLTFPGRG
1901	1	LPPSVGVVDKKEETQPPVALKKEGIRRVGRRPDQQLQGEGK
1902	1	REFDRHSGSDRSSFSHYSGLKHEDKRGGSGSHNWGTVKDEL
1903	1	SGLKHEDKRGGSGSHNWGTVKDELTESPKYIQKQISYNYSD
1904	1	GEEHHPVADTENKENEVEEVKEEGPKEMTLDEWKAIQNKDR
1905	1	TGALRDCKNVLDVSCRKTGLKLEKAFLEVNRPQIHKLDPSW
1906	1	TLSVPDKEVPGHGRNRYDEIKEEFDKLHQKYCLKSPGQMTV
1907	1	DKEVPGHGRNRYDEIKEEFDKLHQKYCLKSPGQMTVPLCIG
1908	1	IEGDHEQGDLLVRESQITEVKVKMEKSDRPSCSDSSSLGDD
1909	1	VAEVRSRIESPERTDVYVEQKLENDASASEMGLDSRMEIHT
1910	1	AFVSKNNSYSLAFLAGKLNSKVERSQSCSDTAQERAKSRVR
1911	1	VTCESTKTTLPLGTEEDVRVKVERLSDEEVHEEVSQPVSAS
1912	1	NFDWQNVADFRDAGGSLTEVKVEEEERDPQSPEFEIEEEEE
1913	1	QIEKERLRHLDMEHERLQLEKERLQIEREKLRLQIVNSEKP
1914	1	EKERLQIEREKLRLQIVNSEKPSLENELGQGEKSMLQPQDI
1915	1	RCRDPPSNPVAASPRFHLVSKSSQSSVTVENASKPDFTKNS
1916	1	STQESLPPSQDIPAIFREGMKNTSYVLKHPSTSKVNSVTPK
1917	1	AIFREGMKNTSYVLKHPSTSKVNSVTPKKPKTSEDVPQINP
1918	1	KYHMKHCCPDMITKFLGVIVKSERPCDEDKTDSETGKLIML
1919	1	EGLPPGAKVTIRASLGPLQSKLPTAPFGCAPGTSFLQVTPP
1920	1	EETQDEDDDELIFVGEISSSKPAISNILNRGHSSSSSKGIK
1921	1	SQNTTARNPRKSNASRSKTSKLHATTSTASKVNTSKPRGRI
1922	1	KSNASRSKTSKLHATTSTASKVNTSKPRGRIAKSKAKPSYK
1923	1	STGNRVGSQDVSLESSQAVGKMQSTQTTNTSNSTNKSQHGS
1924	1	SQAVGKMQSTQTTNTSNSTNKSQHGSARLFRSSSKGFQGTT
1925	1	TSNSTNKSQHGSARLFRSSSKGFQGTTQTSHGSLMTNKQHQ
1926	1	RDSERNHRTTEAEPKPLEEPKHETKKLKNLSEYAQTLQLGW
1927	1	AATTRSNSTSMHSSIPSIENKPPQAIVKPQILTHVIEGFVI
1928	1	QEGLEPFPVSRSSLLIEQPVKKRPLLDNQVINSVCVQPELQ
1929	1	KMGYANEFLRSKRFCTMSCAKRYNVSCSKKFALSRWNRKPD
1930	1	GVSLVPTAASKKMMLSQIASKQAENGERAGSPDVLRCSSQG
1931	1	VKETKILAKKPIHNSKEKIAKMEHGPKAVTIANSPSKPSEK
1932	1	KESSCHSSVKEQKPLEKVFLKEDTGETHGDTRNDKIKPSTE
1933	1	KSYSFHQSQHRKSVRPGASYKRQNEGNPERDKERPVQSLKT
1934	1	YKRQNEGNPERDKERPVQSLKTSRDTSPSSGSAVSSSKVLD
1935	1	SSGSAVSSSKVLDKPSRLTEKELAEAASKWAAEKLEKSDES
1936	1	SKVLDKPSRLTEKELAEAASKWAAEKLEKSDESNLPEISEY
1937	1	ITIDPTCSWKPVPVKPDMHIKEEPDGPALKRCRTVSPAHVL
1938	1	KDLTCLRASQESTDIHLQPLKTQLKSWKPCLSPKSDCENSE
1939	1	GEKLRSPSQGGSFSQVIFTNKSLGKRDLYDEAERCLILTTD
1940	1	KFKQNGSTQSCQELFRQQFRKFCYQETPGPREALSRLQELC
1941	1	LGSSLSPWWRSSLTYFQQQLKPGKEDKLFRKKRRSWKNAED
1942	1	RSWKNAEDRMALANKPLRRFKQEPEDELPEAPPKTRESDHS
1943	1	TEEDLCHHMKVVVRVRPENTKEKAAGFHKVVHVVDKHILVF
1944	1	TEKRTRRKLMPSPLKGQHTLKSPPSQSVQLNDSLSKELQPI
1945	1	EDIKSSKCKLPEQESLPNDNKDILQRLDPSSFSTKHSMPVP
1946	1	SGFAKRVRQDNSSEKHLQENKPTMEHKRNICKINPSMVRKF
1947	1	KRYGHRTGDKECPFFIKGNQKLEQFRVAHEDPMYDIIRDNK
1948	1	RSKSPRSKRNRSPHHSTVKVKQEREDHPRRGREDRQHREPS
1949	1	QELVPRPGGNNKEKEVPAKEKPSFELSGALLEDTNTFRGVV
1950	1	RGSRRRHRDGDVVLPAGVVVKQERLSPEVAPPAHRRPDHSG
1951	1	TPQQTSASQQMLNFPDKGKEKPTDMQNFGLRTDMYTKKNVP
1952	1	MQNFGLRTDMYTKKNVPSKSKAAASATREWTEQETLLLLEA
1953	1	VDPRVASAAAKSALEEFSKMKEEVPTALVEAHVRKVEEAAK
1954	1	DEKKEPKEPREGGGAIEEEAKEKTSEAPKKDEEKGKEGDSE
1955	1	KEGQEEVLKEVVESEGERKTKVERDIGEGNLSTAAAAALAA
1956	1	KNKPALEQDVCKIDSSGIVVKRFQEDEYQDSTFEEKYACEG
1957	1	PTADVFVTPAEEKPIEIQWVKPEPKVDLKARKKRIYKRQRK
1958	1	VKVWDMLKGGQLLVSLKNHHKTVTCLCLSSSGQRLLSGSLD
1959	1	RRERPSSFRDRQRSPIALPVKQEPPQIDAVKRRTLPAWIRE
1960	1	EREREQDKRKEKQKREEKDFKFSSQDDRLKRKRESERTFSR
1961	1	DPESLLRSDIATNGESPTECKSHELKRGLSPVSTVSTGEDS
1962	1	RVRLYKWGEQGKAISSASLIKLQSFHTKEHPFKCNECGKTF
1963	1	GADEEIDDFKGRSAEEVEEIKAEKEAKTQAILLEMVGDLPD
1964	1	MDNVLIDDRRIHVDFSQSVAKVKWKGKGGKYTKSDFKEYEK
1965	1	EQDKPPNLVLKDKVKPKQDTKYDLILDEQAEDSKSSHSHTS
1966	1	HKKKTHHCSEEKEDEDYMPIKNTNQDIYREMGFGHYEEEES
1967	1	NRSRSRSRERDGHYSNSHKSKYQTDLYERERSKKRDRSRSP
1968	1	ERRAYFDLQTHVIQVPQGKYKVLPTERTKVSSYPVALIPGQ
1969	1	KSVPGYKPKVIPNAICGICLKGKESNKKGKAESLIHCSQCE
1970	1	ARARLRERHQDVLRQKLYKLKQEQGVESEPLFPILKQEPQS
1971	1	KLYKLKQEQGVESEPLFPILKQEPQSPSRSLEPEDAAPTPP
1972	1	PAPAANPDDEMEMQDLVIELKPEPDAQPQQAPRLGPFSPKE
1973	1	ECIKGVNTGSSYALGSNAEDKPIKKQLGVSFHLHLSELELF
1974	1	KGVNTGSSYALGSNAEDKPIKKQLGVSFHLHLSELELFPDE
1975	1	LFCEVDEEAICVVCRESRSHKQHSVVPLEEVVQEYKAKLQG
1976	1	GSEPDFLHNPQMQISWLGQPKLEDLNRKDRTGMNYMKVRTG
1977	1	QKAMQTKDASSDTELDKCEKKTQLFLTNQRPEIQPTTNKQS
1978	1	RETSVRIYQYRRPVDSYDIPKTEEASSGFLPGDRNKSRSTT
1979	1	NSGEIIHKKRGRKPKKLQYAKPEDLEQNNVHPIRDEVLPSS
1980	1	SILLDMATRPAGQNLQGIEDKITKMKVTMVAWDRHDNTVIT
1981	1	SVAFTPLQGLEIVNPQAAEKKVAEANQKYFSSMAEFLKVKG
1982	1	EENKIQHNGNCQLNEENLSTKTEAVXXXXXXXXXXXXXXXX
1983	1	MSQRVIAPNPAQLQGQRGPPKPGLVRTTTPNMNPAINYQPQ
1984	1	SSPLPSPSAMTDAANSQAAAKLALRKQLEKTLLEIPPPKPP
1985	1	EKLNGNLRPHGDNRTAGRPGKENINDEPVDMSARRSEPERG
1986	1	RDSKELRNFEALQIDDIMAIKMEDPKEIRKEELEEDHKCSH
1987	1	PDFISISASKNISGETPEGIKAEPLTPMEDALPPSLSGQAK
1988	1	TKPKEDCLLGSAKLDEEFEKKFNSLPQYSPVTFDRKCVPVP
1989	1	LTDGRIKPDQDDDTEIKINIKQESADVNVIGNKDVVTEEDL
1990	1	AMIAPLHFLEVKLGKRPQPVKSELDEEEERRKRRREKNKVA
1991	1	PPDEKDPLGAEAAPGALGQVKAKVEVCKDESVDLEEFRSYL
1992	1	HVKNWGSLLRMYGRESSKMVKQETSDKSVIELQQYAKKNKP
1993	1	APDGYIVKSQHSGNAQVTQTKFLPNAPKALIVEPSRELAEQ
1994	1	LSAKKSRHDSMYRKYDSTRIKTEEEAFSSKRCLEWFYEYAG
1995	1	RPFNRGKGDRQRFYSDSHHLKRERHEKEWEQESERHRRRDR
1996	1	QKQCHKPQQQAPAMKTNSHVKEELEHPGVEHFKEEDKLKLK
1997	1	TDSNLKVPEEKAAKVATKIEKELFSFFRDTDAKYKNKYRSL
1998	1	VLEALAKFPVPELHMFDHFCKKEPKPEPLPLGSQQEHEQSG
[truncated: 4,291 more rows]
